# Supplementary material for: The miR-200 family is increased in dysplastic lesions in ulcerative colitis patients
Source: PLoS One. 2017 Mar 13;12(3):e0173664. doi: 10.1371/journal.pone.0173664 (PMC5348010; doi:10.1371/journal.pone.0173664)
Supplement: S4 Table — (XLSX) [file pone.0173664.s004.xlsx]

## Sheet: Sheet1
Supplementary Table 4: Downregulated mRNAs in UC patients with neoplasia (UCN) compared to UC patients.
ID	adj.P.Val	P.Value	t	B	logFC	Gene
206404_PM_at	0.0216	1.21e-06	-7.57792	5.38194	-1.27	FGF9
235822_PM_at	0.0216	1.58e-06	-7.41803	5.15655	-1.27	COQ9
242662_PM_at	0.0292	3.35e-06	-6.97778	4.51426	-1.44	PCSK6
216173_PM_at	0.0292	3.74e-06	-6.91459	4.41943	-1.2
243184_PM_at	0.0294	5.12e-06	-6.73594	4.14774	-1.15
233388_PM_at	0.0294	6.38e-06	-6.61305	3.95774	-1.76
235079_PM_at	0.0295	9.11e-06	-6.41497	3.64616	-1.46	ZNF704
234095_PM_at	0.0295	9.29e-06	-6.40431	3.6292	-1.33
232567_PM_at	0.0295	1.027e-05	-6.34934	3.54147	-1.14	ARHGAP8
1558154_PM_at	0.0296	1.146e-05	-6.28949	3.44538	-1.68
230117_PM_at	0.0296	1.159e-05	-6.283	3.43492	-1.61	VSTM2A
204663_PM_at	0.0296	1.329e-05	-6.20898	3.31517	-1.25	ME3
237496_PM_at	0.0296	1.584e-05	-6.11391	3.16002	-1.46
244689_PM_at	0.0296	1.622e-05	-6.10134	3.13939	-1.21	PPARA
232925_PM_at	0.0296	1.778e-05	-6.05179	3.05782	-1.13
238999_PM_at	0.0296	1.974e-05	-5.99601	2.96553	-1.71
1562416_PM_at	0.0296	2.018e-05	-5.98403	2.94564	-1.35
232046_PM_at	0.0296	2.279e-05	-5.91953	2.83815	-1.18	KIAA1217
1557996_PM_at	0.0312	2.684e-05	-5.83277	2.69248	-1.25	PMS2P9
1558220_PM_at	0.032	2.814e-05	-5.80798	2.65065	-1.95	MUC20
243205_PM_at	0.0333	2.987e-05	-5.77648	2.59733	-1.04
1565821_PM_at	0.0335	3.218e-05	-5.73748	2.53111	-1.33
229033_PM_s_at	0.0335	3.461e-05	-5.69934	2.46609	-1.28	MUM1
1554522_PM_at	0.0335	3.506e-05	-5.69261	2.4546	-1.88	CNNM2
1557119_PM_a_at	0.0335	3.632e-05	-5.6741	2.42295	-1.43	ZNF575
210172_PM_at	0.0335	3.652e-05	-5.67132	2.41818	-1.24	SF1
230712_PM_at	0.0335	3.683e-05	-5.66691	2.41065	-1.45	NBPF1
238884_PM_at	0.0338	3.914e-05	-5.63515	2.35616	-1.75
226475_PM_at	0.0338	4.023e-05	-5.62088	2.33164	-1.23	FAM118A
1558324_PM_a_at	0.0367	5.431e-05	-5.4657	2.06286	-1.65	TMEM72
243594_PM_x_at	0.0367	5.671e-05	-5.44346	2.02405	-1.51	SPIRE2
227931_PM_at	0.0367	5.736e-05	-5.4376	2.0138	-1.11	INO80D
240389_PM_at	0.0367	5.977e-05	-5.41644	1.97678	-2.26	TRPM6
219235_PM_s_at	0.0367	5.987e-05	-5.41561	1.97533	-1.06	PHACTR4
214670_PM_at	0.0379	6.319e-05	-5.38796	1.92683	-1.02	ZKSCAN1
232176_PM_at	0.0387	6.694e-05	-5.35845	1.87494	-1.81	SLITRK6
1565975_PM_at	0.0387	6.763e-05	-5.35323	1.86576	-1.35
1565863_PM_at	0.0387	7.203e-05	-5.32109	1.80908	-1.13
240157_PM_at	0.0387	7.501e-05	-5.3004	1.7725	-2.87
201983_PM_s_at	0.0387	7.838e-05	-5.27808	1.73298	-1.36	EGFR
241935_PM_at	0.0387	8.803e-05	-5.21915	1.6283	-1.44	SHROOM1
240690_PM_at	0.0387	8.88e-05	-5.21475	1.62045	-1.78
228478_PM_at	0.0387	9.172e-05	-5.19835	1.59122	-1.29
230573_PM_at	0.0387	9.549e-05	-5.17799	1.55486	-1.73	SGK2
236889_PM_at	0.0387	9.591e-05	-5.17576	1.55089	-1.49
231985_PM_at	0.0387	9.8e-05	-5.1649	1.53147	-1.07	MICAL3
229740_PM_at	0.0387	9.824e-05	-5.16365	1.52924	-1.75	SMIM5
232190_PM_x_at	0.0387	9.853e-05	-5.1622	1.52664	-1.01	LOC115110
240282_PM_at	0.0387	9.96e-05	-5.15671	1.51682	-1.06	WDR1
1564358_PM_at	0.0387	0.00010068	-5.15127	1.50708	-1.41
206059_PM_at	0.0387	0.00010154	-5.14701	1.49944	-1.29	ZNF91
238951_PM_at	0.0387	0.00010751	-5.11821	1.4478	-1.39
214494_PM_s_at	0.0387	0.00010933	-5.10975	1.43261	-1.03	SPG7
215894_PM_at	0.0387	0.00011293	-5.09346	1.40333	-1.66	PTGDR
1554943_PM_at	0.0387	0.00011502	-5.08425	1.38674	-1.96	VIL1
215123_PM_at	0.0387	0.00011528	-5.08312	1.38471	-1.17	NPIPA5/NPIPB3
240758_PM_at	0.0387	0.00011616	-5.0793	1.37785	-1.26
235805_PM_at	0.0387	0.0001193	-5.06591	1.35372	-2.1
202588_PM_at	0.0387	0.00012026	-5.06188	1.34645	-1.1	AK1
1558787_PM_a_at	0.0387	0.00012715	-5.03397	1.29607	-1.64	TSPAN3
229541_PM_at	0.0387	0.00012918	-5.02606	1.28177	-1.01	HMBOX1
225355_PM_at	0.0387	0.00012959	-5.02444	1.27884	-1.36	NEURL1B
202519_PM_at	0.0387	0.00012964	-5.02427	1.27854	-1.41	MLXIP
236422_PM_at	0.0387	0.00013213	-5.01473	1.26127	-1.57
242932_PM_at	0.0387	0.00013291	-5.0118	1.25597	-1.38
229341_PM_at	0.0388	0.00013883	-4.99	1.21649	-1.3	TFCP2L1
226554_PM_at	0.0388	0.00014122	-4.98149	1.20105	-1.19	ZBTB7A
231814_PM_at	0.0388	0.00014154	-4.98037	1.19902	-2.61	MUC12
1557409_PM_at	0.039	0.00014421	-4.97103	1.18207	-1.18
225727_PM_at	0.0405	0.00015508	-4.9348	1.1162	-1.73	PLEKHH1
210625_PM_s_at	0.0405	0.00015729	-4.92776	1.10338	-1.08	AKAP1
231108_PM_at	0.0412	0.00016155	-4.91447	1.07916	-1.18	FUS
242645_PM_at	0.0424	0.00016927	-4.89124	1.03678	-1.12
1559491_PM_at	0.0432	0.00018076	-4.85865	0.977204	-1.73
225840_PM_at	0.0432	0.00018161	-4.85634	0.972976	-1.01	TEF
236291_PM_at	0.0432	0.0001828	-4.8531	0.967047	-1.41	RDH5
234193_PM_at	0.0432	0.00018362	-4.85086	0.96295	-1.28
209442_PM_x_at	0.0432	0.00018461	-4.8482	0.958076	-1.23	ANK3
240908_PM_at	0.0432	0.00018694	-4.842	0.946712	-1.43
239557_PM_at	0.0432	0.0001873	-4.84103	0.944935	-1.04
1562454_PM_at	0.0432	0.00019529	-4.82035	0.907016	-1.41
205097_PM_at	0.0432	0.00019544	-4.81998	0.906337	-3.43	SLC26A2
215599_PM_at	0.0432	0.00019709	-4.81581	0.898683	-1.24	GUSBP3
217610_PM_at	0.0432	0.00019755	-4.81465	0.896565	-1.21
1555483_PM_x_at	0.0432	0.00019997	-4.80862	0.885486	-1.25	FBLIM1
228818_PM_at	0.0432	0.00020167	-4.80445	0.877837	-1.01
231626_PM_at	0.0432	0.00020349	-4.79999	0.869638	-1.92
232923_PM_at	0.0433	0.00020884	-4.78718	0.84609	-1.06
226899_PM_at	0.0433	0.00021336	-4.7766	0.82663	-1.36	UNC5B
1554027_PM_a_at	0.0433	0.00021523	-4.77229	0.818682	-1.31	SLC4A4
225321_PM_s_at	0.0433	0.00022416	-4.75224	0.781752	-1.32	PILRB
244384_PM_at	0.0433	0.0002284	-4.743	0.764723	-1.86
223895_PM_s_at	0.0433	0.0002288	-4.74213	0.763116	-1.36	EPN3
227891_PM_s_at	0.0433	0.00023052	-4.73843	0.756286	-1.31	TAF15
229245_PM_at	0.0433	0.00023054	-4.7384	0.756239	-1.06	PLEKHA6
230885_PM_at	0.0435	0.00023357	-4.73197	0.744358	-1.34	SPG7
231829_PM_at	0.0439	0.00023933	-4.71997	0.72221	-1.05	MAVS
217617_PM_at	0.0439	0.00024169	-4.71514	0.713289	-1.02
204248_PM_at	0.0443	0.00024814	-4.70217	0.689307	-1.27	GNA11
237530_PM_at	0.0444	0.00025065	-4.69723	0.680169	-2.81
234156_PM_at	0.0449	0.00025518	-4.68842	0.663869	-1.33
1558406_PM_a_at	0.0452	0.00026088	-4.67755	0.643752	-1.15
1557953_PM_at	0.0452	0.00026263	-4.67428	0.637678	-1.43	ZKSCAN1
1557197_PM_a_at	0.0455	0.00026612	-4.66779	0.625653	-1.88	LGALS3
213369_PM_at	0.0455	0.00026663	-4.66685	0.623916	-2.13	CDHR1
215066_PM_at	0.0455	0.00026743	-4.66538	0.621189	-1.04	PTPRF
206385_PM_s_at	0.0467	0.00027944	-4.64382	0.581206	-1.06	ANK3
220524_PM_at	0.047	0.00028334	-4.63703	0.568595	-1.32	EPB41L4B
204600_PM_at	0.047	0.00028831	-4.6285	0.552758	-1.02	EPHB3
1555019_PM_at	0.0471	0.00029529	-4.61678	0.530971	-1.48	CDHR1
243951_PM_at	0.0471	0.00029772	-4.61277	0.523521	-1.26	ABCB1
222372_PM_at	0.0471	0.00030217	-4.6055	0.510002	-1.42	MAGI1-IT1/MAGI1
241970_PM_at	0.0472	0.00030593	-4.59945	0.498741	-1.28
232521_PM_at	0.0477	0.00031947	-4.57826	0.459279	-1.61	PCSK7
243874_PM_at	0.0477	0.00031982	-4.57773	0.458298	-1.1	LPP
215304_PM_at	0.0479	0.00032419	-4.57109	0.44593	-1.18
215028_PM_at	0.048	0.00032802	-4.56536	0.43524	-1.72	SEMA6A
222413_PM_s_at	0.0481	0.000333	-4.55799	0.421492	-1.18	KMT2C
240175_PM_at	0.0481	0.00033301	-4.55798	0.42148	-1.25
220954_PM_s_at	0.0482	0.0003384	-4.55013	0.406835	-1.14	PILRB
200635_PM_s_at	0.0482	0.00034072	-4.5468	0.40061	-1.65	PTPRF
205074_PM_at	0.0486	0.00034931	-4.53464	0.377906	-1.7	SLC22A5
208072_PM_s_at	0.0486	0.0003505	-4.53299	0.374821	-1.1	DGKD
236524_PM_at	0.0491	0.00035709	-4.52389	0.357825	-1.38
223366_PM_at	0.0492	0.0003606	-4.51913	0.348929	-1.02	ZNF704
206848_PM_at	0.0492	0.00036158	-4.5178	0.346444	-1.22	COX20///HOXA7
241788_PM_x_at	0.0494	0.00037099	-4.50528	0.323018	-1.2
214035_PM_x_at	0.0495	0.00037226	-4.50362	0.319917	-1.08	LOC100288442
1558613_PM_at	0.0499	0.0003773	-4.49705	0.307633	-1.4
