# Supplementary material for: The miR-200 family is increased in dysplastic lesions in ulcerative colitis patients
Source: PLoS One. 2017 Mar 13;12(3):e0173664. doi: 10.1371/journal.pone.0173664 (PMC5348010; doi:10.1371/journal.pone.0173664)
Supplement: S5 Table — (XLSX) [file pone.0173664.s005.xlsx]

## Sheet: Sheet1
Supplementary Table 5: Target genes of miR-200b-3p in humans obtained by miRTarBase Release 6.0.
miRTarBase ID	Target Gene	Target Gene (Entrez Gene ID)	Experiments	Support Type	References (PMID)
MIRT000198	PTPN12	5782	Northern blot//qRT-PCR//Western blot	Functional MTI	16762633
MIRT000723	ZEB2	9839	Luciferase reporter assay//Microarray//Western blot	Functional MTI	18376396
MIRT000723	ZEB2	9839	Luciferase reporter assay//qRT-PCR	Functional MTI	18411277
MIRT000723	ZEB2	9839	Luciferase reporter assay	Functional MTI	18829540
MIRT000723	ZEB2	9839	Luciferase reporter assay	Functional MTI	19839049
MIRT000723	ZEB2	9839	Luciferase reporter assay//qRT-PCR	Functional MTI	19854497
MIRT000723	ZEB2	9839	Luciferase reporter assay//qRT-PCR//Western blot	Functional MTI	21049046
MIRT000723	ZEB2	9839	qRT-PCR//Western blot	Functional MTI	21389093
MIRT000723	ZEB2	9839	In situ hybridization//qRT-PCR//Western blot	Functional MTI	22012804
MIRT000723	ZEB2	9839	Luciferase reporter assay	Functional MTI	22311119
MIRT000723	ZEB2	9839	Luciferase reporter assay//qRT-PCR//Western blot	Functional MTI	23408168
MIRT000723	ZEB2	9839	Flow//Immunohistochemistry//Luciferase reporter assay//Microarray//qRT-PCR//Western blot	Functional MTI	24769353
MIRT000723	ZEB2	9839	Immunohistochemistry//Luciferase reporter assay//Microarray//Western blot	Functional MTI	25270520
MIRT000723	ZEB2	9839	Immunohistochemistry//Microarray//qRT-PCR//Western blot	Functional MTI	25411357
MIRT000723	ZEB2	9839	intrarenal expression	Functional MTI (Weak)	19910931
MIRT000723	ZEB2	9839	Immunohistochemistry//qRT-PCR	Functional MTI (Weak)	21038317
MIRT000723	ZEB2	9839	qRT-PCR	Functional MTI (Weak)	22294131
MIRT000724	BAP1	8314	Reporter assay	Functional MTI	20005803
MIRT000724	BAP1	8314	Microarray	Functional MTI (Weak)	17875710
MIRT002483	ZEB1	6935	Luciferase reporter assay//Microarray//Western blot	Functional MTI	18376396
MIRT002483	ZEB1	6935	Luciferase reporter assay//qRT-PCR//Reporter assay	Functional MTI	18411277
MIRT002483	ZEB1	6935	Luciferase reporter assay	Functional MTI	18829540
MIRT002483	ZEB1	6935	Luciferase reporter assay	Functional MTI	19839049
MIRT002483	ZEB1	6935	Luciferase reporter assay//qRT-PCR	Functional MTI	19854497
MIRT002483	ZEB1	6935	Luciferase reporter assay//qRT-PCR//Western blot	Functional MTI	21049046
MIRT002483	ZEB1	6935	qRT-PCR//Western blot	Functional MTI	21389093
MIRT002483	ZEB1	6935	qRT-PCR//Western blot	Functional MTI	21874049
MIRT002483	ZEB1	6935	Immunohistochemistry//Luciferase reporter assay//qRT-PCR//Western blot	Functional MTI	22247255
MIRT002483	ZEB1	6935	Luciferase reporter assay	Functional MTI	23318420
MIRT002483	ZEB1	6935	Luciferase reporter assay//qRT-PCR//Western blot	Functional MTI	23408168
MIRT002483	ZEB1	6935	Immunohistochemistry//Microarray//qRT-PCR//Western blot	Functional MTI	25411357
MIRT002483	ZEB1	6935	Immunohistochemistry//qRT-PCR	Functional MTI (Weak)	21038317
MIRT002483	ZEB1	6935	qRT-PCR	Functional MTI (Weak)	22294131
MIRT002987	RERE	473	Luciferase reporter assay	Functional MTI	17923093
MIRT003599	EP300	2033	Microarray	Functional MTI (Weak)	19569050
MIRT003783	ETS1	2113	Immunocytochemistry//Luciferase reporter assay//qRT-PCR//Western blot	Functional MTI	21081489
MIRT004008	GATA4	2626	Flow//qRT-PCR//Western blot	Functional MTI	23558708
MIRT004008	GATA4	2626	Microarray	Functional MTI (Weak)	17875710
MIRT004009	FN1	2335	Luciferase reporter assay//qRT-PCR//Western blot	Functional MTI	23408168
MIRT004009	FN1	2335	Microarray	Functional MTI (Weak)	17875710
MIRT004296	WASF3	10810	Luciferase reporter assay//qRT-PCR	Functional MTI	19801681
MIRT004623	ZFPM2	23414	Luciferase reporter assay//Western blot//Reporter assay	Functional MTI	20005803
MIRT004623	ZFPM2	23414	Luciferase reporter assay//Western blot	Functional MTI	24412919
MIRT005035	MATR3	9782	Luciferase reporter assay//Microarray//qRT-PCR	Functional MTI	19849700
MIRT006163	RNF2	6045	Luciferase reporter assay//Microarray//qRT-PCR//Western blot	Functional MTI	21840484
MIRT006165	BMI1	648	Luciferase reporter assay//Microarray//qRT-PCR//Western blot	Functional MTI	21840484
MIRT006165	BMI1	648	Immunohistochemistry//qRT-PCR//Western blot	Functional MTI	24317363
MIRT006298	E2F3	1871	Flow//Luciferase reporter assay//Western blot	Functional MTI	22139708
MIRT006298	E2F3	1871	Flow//Luciferase reporter assay//Western blot	Functional MTI	22144583
MIRT006440	VEGFA	7422	Luciferase reporter assay//Western blot	Functional MTI	21544626
MIRT006441	FLT1	2321	Luciferase reporter assay//Western blot	Functional MTI	21544626
MIRT006442	KDR	3791	Luciferase reporter assay//Western blot	Functional MTI	21544626
MIRT006442	KDR	3791	Luciferase reporter assay//qRT-PCR//Western blot	Functional MTI	22499991
MIRT006511	RND3	390	Luciferase reporter assay	Functional MTI	20683643
MIRT006511	RND3	390	Luciferase reporter assay	Functional MTI	24151081
MIRT006511	RND3	390	qRT-PCR//Luciferase reporter assay//Western blot	Functional MTI	24667864
MIRT006666	CCNE2	9134	Luciferase reporter assay	Functional MTI	22183793
MIRT006670	BCL2	596	Luciferase reporter assay//qRT-PCR//Western blot	Functional MTI	21993663
MIRT006671	XIAP	331	Luciferase reporter assay//qRT-PCR//Western blot	Functional MTI	21993663
MIRT007322	SMAD2	4087	Luciferase reporter assay	Functional MTI	23492772
MIRT007342	CREB1	1385	Luciferase reporter assay//qRT-PCR//Western blot	Functional MTI	23543137
MIRT007342	CREB1	1385	Luciferase reporter assay//qRT-PCR//Western blot	Functional MTI	23546867
MIRT007342	CREB1	1385	Immunohistochemistry//Luciferase reporter assay//qRT-PCR//Western blot	Functional MTI	25825983
MIRT024121	KLHL20	27252	Reporter assay	Functional MTI	20005803
MIRT024122	ELMO2	63916	Reporter assay	Functional MTI	20005803
MIRT024123	PTPRD	5789	Reporter assay	Functional MTI	20005803
MIRT024125	ERBB2IP	55914	Reporter assay	Functional MTI	20005803
MIRT024126	WDR37	22884	Reporter assay	Functional MTI	20005803
MIRT024127	TCF7L1	83439	Reporter assay	Functional MTI	20005803
MIRT024128	VAC14	55697	Reporter assay	Functional MTI	20005803
MIRT024129	HOXB5	3215	Reporter assay	Functional MTI	20005803
MIRT024130	RIN2	54453	Reporter assay	Functional MTI	20005803
MIRT024131	RASSF2	9770	Reporter assay	Functional MTI	20005803
MIRT024132	KLF11	8462	Reporter assay	Functional MTI	20005803
MIRT024133	SEPT7	989	Reporter assay	Functional MTI	20005803
MIRT024134	SHC1	6464	Reporter assay	Functional MTI	20005803
MIRT046569	SUPV3L1	6832	CLASH	Functional MTI (Weak)	23622248
MIRT052923	MYB	4602	Flow//Luciferase reporter assay//qRT-PCR//Western blot	Functional MTI	22101269
MIRT053342	QRSL1	55278	Luciferase reporter assay//qRT-PCR//Western blot	Functional MTI	22499991
MIRT053529	SUZ12	23512	ChIP-seq//Flow//Luciferase reporter assay//Western blot	Functional MTI	23735840
MIRT053529	SUZ12	23512	Luciferase reporter assay	Functional MTI	24169343
MIRT053535	WNT1	7471	Immunohistochemistry//Luciferase reporter assay//Microarray//qRT-PCR//Western blot	Functional MTI	23851184
MIRT053568	DNMT3A	1788	In situ hybridization//Luciferase reporter assay//qRT-PCR//Western blot	Functional MTI	23995857
MIRT053569	DNMT3B	1789	In situ hybridization//Luciferase reporter assay//qRT-PCR//Western blot	Functional MTI	23995857
MIRT053570	SP1	6667	In situ hybridization//Luciferase reporter assay//qRT-PCR//Western blot	Functional MTI	23995857
MIRT053625	MSN	4478	Immunofluorescence//Immunohistochemistry//Luciferase reporter assay//qRT-PCR//Western blot	Functional MTI	24037528
MIRT054266	DNMT1	1786	ChIP-seq//qRT-PCR//Western blot	Functional MTI	25595591
MIRT054267	EZH2	2146	ChIP-seq//qRT-PCR//Western blot	Functional MTI	25595591
MIRT054541	HFE	3077	Western blot//qRT-PCR	Functional MTI	23708087
MIRT054548	DLC1	10395	Western blot//qRT-PCR	Functional MTI	23708087
MIRT054550	HNRNPA3	220988	Western blot//qRT-PCR	Functional MTI	23708087
MIRT054683	FERMT2	10979	Immunofluorescence//Immunohistochemistry//Luciferase reporter assay//Mass spectrometry//pSILAC//qRT-PCR//Western blot	Functional MTI	24064224
MIRT054844	RAB21	23011	Luciferase reporter assay//qRT-PCR//Western blot	Functional MTI	24447584
MIRT054844	RAB21	23011	Luciferase reporter assay//qRT-PCR//Western blot	Functional MTI	24477653
MIRT054845	RAB3B	5865	Luciferase reporter assay//qRT-PCR//Western blot	Functional MTI	24447584
MIRT054845	RAB3B	5865	Luciferase reporter assay//qRT-PCR//Western blot	Functional MTI	24477653
MIRT054885	RAB18	22931	Luciferase reporter assay//qRT-PCR//Western blot	Functional MTI	24477653
MIRT054886	RAB23	51715	Luciferase reporter assay//qRT-PCR//Western blot	Functional MTI	24477653
MIRT054917	OXR1	55074	Luciferase reporter assay//qRT-PCR//Western blot	Functional MTI	23404117
MIRT063868	RASSF8	11228	PAR-CLIP	Functional MTI (Weak)	20371350
MIRT063868	RASSF8	11228	PAR-CLIP	Functional MTI (Weak)	23446348
MIRT063868	RASSF8	11228	PAR-CLIP	Functional MTI (Weak)	23592263
MIRT080631	PMAIP1	5366	PAR-CLIP	Functional MTI (Weak)	21572407
MIRT100486	UHRF1BP1	54887	PAR-CLIP	Functional MTI (Weak)	21572407
MIRT106295	ZFHX4	79776	PAR-CLIP	Functional MTI (Weak)	20371350
MIRT106295	ZFHX4	79776	PAR-CLIP//HITS-CLIP	Functional MTI (Weak)	21572407
MIRT106295	ZFHX4	79776	PAR-CLIP	Functional MTI (Weak)	23446348
MIRT108446	ACSL4	2182	PAR-CLIP	Functional MTI (Weak)	22100165
MIRT143030	SHCBP1	79801	PAR-CLIP	Functional MTI (Weak)	22012620
MIRT157710	CAB39	51719	PAR-CLIP	Functional MTI (Weak)	24398324
MIRT159114	NRBP1	29959	PAR-CLIP	Functional MTI (Weak)	24398324
MIRT204208	ATP5G3	518	PAR-CLIP	Functional MTI (Weak)	21572407
MIRT209178	ZMAT3	64393	PAR-CLIP	Functional MTI (Weak)	24398324
MIRT212861	N4BP2	55728	PAR-CLIP	Functional MTI (Weak)	22100165
MIRT218291	QKI	9444	PAR-CLIP	Functional MTI (Weak)	24398324
MIRT243811	ANKRD33B	651746	PAR-CLIP	Functional MTI (Weak)	20371350
MIRT243811	ANKRD33B	651746	PAR-CLIP	Functional MTI (Weak)	21572407
MIRT243811	ANKRD33B	651746	PAR-CLIP	Functional MTI (Weak)	22012620
MIRT243811	ANKRD33B	651746	PAR-CLIP	Functional MTI (Weak)	23446348
MIRT243811	ANKRD33B	651746	PAR-CLIP	Functional MTI (Weak)	23592263
MIRT244404	DNAJB6	10049	PAR-CLIP	Functional MTI (Weak)	22012620
MIRT244404	DNAJB6	10049	PAR-CLIP	Functional MTI (Weak)	24398324
MIRT245588	DDIT4	54541	PAR-CLIP	Functional MTI (Weak)	20371350
MIRT245588	DDIT4	54541	PAR-CLIP	Functional MTI (Weak)	23446348
MIRT271934	KLHL42	57542	PAR-CLIP	Functional MTI (Weak)	20371350
MIRT271934	KLHL42	57542	PAR-CLIP	Functional MTI (Weak)	21572407
MIRT271934	KLHL42	57542	PAR-CLIP	Functional MTI (Weak)	23446348
MIRT296344	PARD6B	84612	PAR-CLIP	Functional MTI (Weak)	22012620
MIRT319179	DNAJB9	4189	PAR-CLIP	Functional MTI (Weak)	24398324
MIRT329852	SHOC2	8036	PAR-CLIP	Functional MTI (Weak)	20371350
MIRT344584	NUFIP2	57532	PAR-CLIP	Functional MTI (Weak)	20371350
MIRT437862	NOTCH1	4851	qRT-PCR//Western blot	Functional MTI	23430952
MIRT437862	NOTCH1	4851	Luciferase reporter assay//qRT-PCR//Western blot	Functional MTI	23955600
MIRT437874	BTC	685	ELISA//Immunohistochemistry//Immunoprecipitaion//Luciferase reporter assay//Microarray//qRT-PCR//Western blot	Functional MTI	24762440
MIRT437988	CDKN1B	1027	Luciferase reporter assay	Functional MTI	24151081
MIRT437988	CDKN1B	1027	qRT-PCR//Luciferase reporter assay//Western blot	Functional MTI	24667864
MIRT437988	CDKN1B	1027	PAR-CLIP	Functional MTI (Weak)	20371350
MIRT438051	LOX	4015	Luciferase reporter assay//qRT-PCR//Western blot	Functional MTI	23975428
MIRT438165	PHLPP1	23239	Luciferase reporter assay//Northern blot//qRT-PCR//Western blot	Functional MTI	24337069
MIRT438166	SEC23A	10484	Luciferase reporter assay//Northern blot//qRT-PCR//Western blot	Functional MTI	24337069
MIRT438166	SEC23A	10484	PAR-CLIP	Functional MTI (Weak)	23592263
MIRT438204	ROCK2	9475	Luciferase reporter assay	Functional MTI	24169343
MIRT438291	PIN1	5300	Luciferase reporter assay	Functional MTI	24072701
MIRT438476	DDX53	168400	Luciferase reporter assay	Functional MTI	24174534
MIRT444900	PHF14	9678	PAR-CLIP	Functional MTI (Weak)	22100165
MIRT444900	PHF14	9678	PAR-CLIP	Functional MTI (Weak)	22291592
MIRT447579	CDC14B	8555	PAR-CLIP	Functional MTI (Weak)	22100165
MIRT449890	ZNF621	285268	PAR-CLIP	Functional MTI (Weak)	22100165
MIRT450413	CACNG8	59283	PAR-CLIP	Functional MTI (Weak)	22100165
MIRT451990	FKBP5	2289	PAR-CLIP	Functional MTI (Weak)	23592263
MIRT473906	M6PR	4074	PAR-CLIP	Functional MTI (Weak)	20371350
MIRT473906	M6PR	4074	PAR-CLIP//HITS-CLIP	Functional MTI (Weak)	21572407
MIRT473906	M6PR	4074	PAR-CLIP	Functional MTI (Weak)	23446348
MIRT473906	M6PR	4074	PAR-CLIP	Functional MTI (Weak)	23592263
MIRT474749	KIF13A	63971	PAR-CLIP	Functional MTI (Weak)	21572407
MIRT474749	KIF13A	63971	PAR-CLIP	Functional MTI (Weak)	23592263
MIRT474749	KIF13A	63971	PAR-CLIP	Functional MTI (Weak)	24398324
MIRT478184	DENND5B	160518	PAR-CLIP	Functional MTI (Weak)	23592263
MIRT488806	MALT1	10892	PAR-CLIP	Functional MTI (Weak)	23592263
MIRT497728	CYP1A1	1543	PAR-CLIP	Functional MTI (Weak)	22291592
MIRT498688	SERPINH1	871	PAR-CLIP	Functional MTI (Weak)	24398324
MIRT499209	TJAP1	93643	PAR-CLIP	Functional MTI (Weak)	24398324
MIRT499298	TPD52L1	7164	PAR-CLIP	Functional MTI (Weak)	24398324
MIRT499786	CASP2	835	PAR-CLIP	Functional MTI (Weak)	24398324
MIRT499851	AVPR1A	552	PAR-CLIP	Functional MTI (Weak)	22012620
MIRT499851	AVPR1A	552	PAR-CLIP	Functional MTI (Weak)	24398324
MIRT499929	GPX8	493869	PAR-CLIP	Functional MTI (Weak)	24398324
MIRT499960	ABI2	10152	PAR-CLIP	Functional MTI (Weak)	24398324
MIRT500165	CLEC2D	29121	PAR-CLIP	Functional MTI (Weak)	20371350
MIRT500165	CLEC2D	29121	HITS-CLIP	Functional MTI (Weak)	21572407
MIRT500165	CLEC2D	29121	PAR-CLIP	Functional MTI (Weak)	23446348
MIRT500165	CLEC2D	29121	PAR-CLIP	Functional MTI (Weak)	24398324
MIRT500609	UBE2D1	7321	PAR-CLIP	Functional MTI (Weak)	20371350
MIRT500609	UBE2D1	7321	PAR-CLIP	Functional MTI (Weak)	21572407
MIRT500609	UBE2D1	7321	PAR-CLIP	Functional MTI (Weak)	24398324
MIRT500743	TP53INP1	94241	PAR-CLIP	Functional MTI (Weak)	24398324
MIRT500827	TCEB1	6921	PAR-CLIP	Functional MTI (Weak)	24398324
MIRT500837	TBK1	29110	PAR-CLIP	Functional MTI (Weak)	24398324
MIRT501488	PRRG4	79056	PAR-CLIP	Functional MTI (Weak)	24398324
MIRT501594	PLCG1	5335	PAR-CLIP	Functional MTI (Weak)	24398324
MIRT501842	NCOA2	10499	PAR-CLIP	Functional MTI (Weak)	24398324
MIRT502084	KRAS	3845	PAR-CLIP	Functional MTI (Weak)	24398324
MIRT502178	JUN	3725	PAR-CLIP	Functional MTI (Weak)	24398324
MIRT502837	CELF1	10658	PAR-CLIP	Functional MTI (Weak)	24398324
MIRT502959	CCNT2	905	PAR-CLIP	Functional MTI (Weak)	24398324
MIRT503131	BAG4	9530	PAR-CLIP	Functional MTI (Weak)	24398324
MIRT505280	TUBB2A	7280	PAR-CLIP	Functional MTI (Weak)	23446348
MIRT505430	TCF7L2	6934	PAR-CLIP	Functional MTI (Weak)	21572407
MIRT505430	TCF7L2	6934	PAR-CLIP	Functional MTI (Weak)	23446348
MIRT511849	GPATCH8	23131	PAR-CLIP	Functional MTI (Weak)	20371350
MIRT511849	GPATCH8	23131	PAR-CLIP	Functional MTI (Weak)	23446348
MIRT513408	LMNB1	4001	PAR-CLIP	Functional MTI (Weak)	22012620
MIRT513408	LMNB1	4001	PAR-CLIP	Functional MTI (Weak)	23446348
MIRT528183	C6orf47	57827	PAR-CLIP	Functional MTI (Weak)	22012620
MIRT530669	TRIM56	81844	PAR-CLIP	Functional MTI (Weak)	22012620
MIRT530836	MAPK7	5598	PAR-CLIP	Functional MTI (Weak)	22012620
MIRT531134	CLPB	81570	PAR-CLIP	Functional MTI (Weak)	22012620
MIRT531393	TXNDC16	57544	PAR-CLIP	Functional MTI (Weak)	22012620
MIRT533348	UNC119B	84747	PAR-CLIP	Functional MTI (Weak)	22012620
MIRT533791	TMEM119	338773	PAR-CLIP	Functional MTI (Weak)	22012620
MIRT533975	TAF1D	79101	PAR-CLIP	Functional MTI (Weak)	22012620
MIRT535530	PAK2	5062	PAR-CLIP	Functional MTI (Weak)	22012620
MIRT535670	NLGN4X	57502	PAR-CLIP	Functional MTI (Weak)	22012620
MIRT537615	ERMP1	79956	PAR-CLIP	Functional MTI (Weak)	22012620
MIRT540709	PDPK1	5170	PAR-CLIP	Functional MTI (Weak)	20371350
MIRT540709	PDPK1	5170	PAR-CLIP	Functional MTI (Weak)	21572407
MIRT549052	CAMSAP2	23271	PAR-CLIP	Functional MTI (Weak)	21572407
MIRT557648	GATA6	2627	PAR-CLIP	Functional MTI (Weak)	21572407
MIRT557786	FRS2	10818	PAR-CLIP	Functional MTI (Weak)	21572407
MIRT558564	CRLF3	51379	PAR-CLIP	Functional MTI (Weak)	20371350
MIRT558564	CRLF3	51379	PAR-CLIP	Functional MTI (Weak)	21572407
MIRT558829	CDCA4	55038	PAR-CLIP	Functional MTI (Weak)	21572407
MIRT564438	YEATS4	8089	PAR-CLIP	Functional MTI (Weak)	20371350
MIRT566768	MLLT10	8028	PAR-CLIP	Functional MTI (Weak)	20371350
MIRT568295	BBX	56987	PAR-CLIP	Functional MTI (Weak)	20371350
MIRT570299	ARPC3	10094	PAR-CLIP	Functional MTI (Weak)	20371350
MIRT571758	PSD3	23362	PAR-CLIP	Functional MTI (Weak)	20371350
MIRT573139	ABT1	29777	PAR-CLIP	Functional MTI (Weak)	20371350
MIRT616923	PPM1H	57460	HITS-CLIP	Functional MTI (Weak)	23824327
MIRT640091	INO80D	54891	HITS-CLIP	Functional MTI (Weak)	23824327
MIRT640649	IGF2	3481	HITS-CLIP	Functional MTI (Weak)	23824327
MIRT661419	FAM216B	144809	HITS-CLIP	Functional MTI (Weak)	23824327
MIRT664728	PTPN4	5775	HITS-CLIP	Functional MTI (Weak)	23824327
MIRT686617	TMEM70	54968	HITS-CLIP	Functional MTI (Weak)	23313552
MIRT686764	STX16	8675	HITS-CLIP	Functional MTI (Weak)	23313552
MIRT699807	SEC24A	10802	HITS-CLIP	Functional MTI (Weak)	23313552
MIRT701748	MTDH	92140	HITS-CLIP	Functional MTI (Weak)	23313552
MIRT711054	IRS1	3667	HITS-CLIP	Functional MTI (Weak)	19536157
MIRT721943	NGRN	51335	HITS-CLIP	Functional MTI (Weak)	19536157
MIRT723590	PABPC1	26986	HITS-CLIP	Functional MTI (Weak)	19536157
