# Supplementary material for: The miR-200 family is increased in dysplastic lesions in ulcerative colitis patients
Source: PLoS One. 2017 Mar 13;12(3):e0173664. doi: 10.1371/journal.pone.0173664 (PMC5348010; doi:10.1371/journal.pone.0173664)
Supplement: S6 Table — (XLSX) [file pone.0173664.s006.xlsx]

## Sheet: Sheet1
Supplementary Table 6: Target genes of miR-200b-3p predicted by TargetScanHuman Release 6.2.
Target gene	Representative transcript	Gene name	Conserved sites total	Conserved 8mer sites	Conserved 7mer-m8 sites	Conserved 7mer-A1 sites	Poorly conserved sites total	Poorly conserved 8mer sites	Poorly conserved 7mer-m8 sites	Poorly conserved 7mer-A1 sites	Total context++ score	Aggregate PCT	Previous TargetScan publication(s)	Links to sites in UTRs
WIPF1	NM_001077269	WAS/WASL interacting protein family, member 1	3	1	2	0	0	0	0	0	-0.52	> 0.99	2007, 2009	Sites in UTR
ELL2	NM_012081	elongation factor, RNA polymerase II, 2	1	1	0	0	1	1	0	0	-0.48	0.92	2009	Sites in UTR
RECK	NM_021111	reversion-inducing-cysteine-rich protein with kazal motifs	2	1	1	0	1	0	0	1	-0.48	0.98	2007, 2009	Sites in UTR
SEC23A	NM_006364	Sec23 homolog A (S. cerevisiae)	1	1	0	0	1	0	1	0	-0.45	0.46	2005, 2007, 2009	Sites in UTR
C7orf58	NM_024913	chromosome 7 open reading frame 58	1	1	0	0	2	0	1	1	-0.43	< 0.1	2009	Sites in UTR
DZIP1	NM_014934	DAZ interacting protein 1	2	0	2	0	2	0	2	0	-0.39	0.95	2009	Sites in UTR
C22orf39	NM_173793	chromosome 22 open reading frame 39	1	1	0	0	1	0	1	0	-0.39	< 0.1	2009	Sites in UTR
GXYLT1	NM_001099650	glucoside xylosyltransferase 1	2	1	1	0	2	0	2	0	-0.39	0.73	2009	Sites in UTR
FIGNL2	NM_001013690	fidgetin-like 2	2	1	0	1	0	0	0	0	-0.38	0.94	2007, 2009	Sites in UTR
CECR2	NM_031413	cat eye syndrome chromosome region, candidate 2	2	1	0	1	0	0	0	0	-0.35	0.77	2009	Sites in UTR
KLHL14	NM_020805	kelch-like 14 (Drosophila)	2	1	1	0	0	0	0	0	-0.35	0.65	2009	Sites in UTR
ERRFI1	NM_018948	ERBB receptor feedback inhibitor 1	2	0	2	0	1	0	1	0	-0.34	0.98	2007, 2009	Sites in UTR
WASF3	NM_006646	WAS protein family, member 3	2	1	1	0	1	0	1	0	-0.34	0.94	2009	Sites in UTR
RBFOX3	NM_001082575	RNA binding protein, fox-1 homolog (C. elegans) 3	1	1	0	0	0	0	0	0	-0.34	0.89	2007, 2009	Sites in UTR
C3orf23	NM_173826	chromosome 3 open reading frame 23	1	1	0	0	0	0	0	0	-0.34	0.92	2009	Sites in UTR
CCNJ	NM_001134375	cyclin J	2	1	1	0	1	1	0	0	-0.34	0.95	2005, 2007, 2009	Sites in UTR
CRKL	NM_005207	v-crk sarcoma virus CT10 oncogene homolog (avian)-like	2	1	1	0	0	0	0	0	-0.34	0.94	2005, 2007, 2009	Sites in UTR
C18orf63	NM_001174123	chromosome 18 open reading frame 63	1	0	1	0	1	0	1	0	-0.33	0.56		Sites in UTR
INTS8	NM_017864	integrator complex subunit 8	1	1	0	0	0	0	0	0	-0.33	< 0.1	2007, 2009	Sites in UTR
NTRK2	NM_001018064	neurotrophic tyrosine kinase, receptor, type 2	1	1	0	0	1	0	1	0	-0.32	0.68		Sites in UTR
ZBTB8A	NM_001040441	zinc finger and BTB domain containing 8A	2	1	1	0	0	0	0	0	-0.32	0.78	2009	Sites in UTR
GTPBP10	NM_001042717	GTP-binding protein 10 (putative)	1	1	0	0	5	1	1	3	-0.31	0.13		Sites in UTR
TBC1D12	NM_015188	TBC1 domain family, member 12	1	1	0	0	0	0	0	0	-0.31	0.84	2009	Sites in UTR
TMEFF2	NM_016192	transmembrane protein with EGF-like and two follistatin-like domains 2	1	1	0	0	0	0	0	0	-0.31	0.6	2005, 2007, 2009	Sites in UTR
MAPK7	NM_002749	mitogen-activated protein kinase 7	1	1	0	0	0	0	0	0	-0.31	0.62	2009	Sites in UTR
IMMP2L	NM_032549	IMP2 inner mitochondrial membrane peptidase-like (S. cerevisiae)	1	1	0	0	0	0	0	0	-0.3	< 0.1		Sites in UTR
MMD	NM_012329	monocyte to macrophage differentiation-associated	1	1	0	0	1	0	1	0	-0.3	0.91	2005, 2007, 2009	Sites in UTR
GPM6A	NM_005277	glycoprotein M6A	2	2	0	0	2	0	0	2	-0.3	0.86	2005, 2007, 2009	Sites in UTR
TMBIM4	NM_016056	transmembrane BAX inhibitor motif containing 4	1	1	0	0	0	0	0	0	-0.3	< 0.1		Sites in UTR
KIAA0101	NM_001029989	KIAA0101	1	1	0	0	0	0	0	0	-0.3	0.91	2009	Sites in UTR
PCSK2	NM_001201528	proprotein convertase subtilisin/kexin type 2	1	1	0	0	0	0	0	0	-0.3	0.86	2005, 2007, 2009	Sites in UTR
MSN	NM_002444	moesin	2	2	0	0	1	0	1	0	-0.3	0.75	2005, 2007, 2009	Sites in UTR
BDP1	NM_018429	B double prime 1, subunit of RNA polymerase III transcription initiation factor IIIB	1	0	1	0	2	0	2	0	-0.29	0.71	2009	Sites in UTR
ADD3	NM_001121	adducin 3 (gamma)	1	0	1	0	1	0	0	1	-0.29	0.48	2009	Sites in UTR
RND3	NM_005168	Rho family GTPase 3	2	1	1	0	0	0	0	0	-0.29	0.85	2005, 2007, 2009	Sites in UTR
JHDM1D	NM_030647	jumonji C domain containing histone demethylase 1 homolog D (S. cerevisiae)	3	1	2	0	1	0	0	1	-0.28	> 0.99	2009	Sites in UTR
CSNK1G3	NM_001031812	casein kinase 1, gamma 3	2	1	1	0	0	0	0	0	-0.28	0.37	2007, 2009	Sites in UTR
AP1S2	NM_003916	adaptor-related protein complex 1, sigma 2 subunit	1	1	0	0	1	1	0	0	-0.28	0.92	2005, 2007, 2009	Sites in UTR
RANBP9	NM_005493	RAN binding protein 9	1	1	0	0	0	0	0	0	-0.28	0.82	2005, 2007, 2009	Sites in UTR
YPEL2	NM_001005404	yippee-like 2 (Drosophila)	1	1	0	0	1	0	1	0	-0.28	0.91	2005, 2007, 2009	Sites in UTR
SERPINI1	NM_001122752	serpin peptidase inhibitor, clade I (neuroserpin), member 1	1	1	0	0	0	0	0	0	-0.28	< 0.1		Sites in UTR
GPATCH8	NM_001002909	G patch domain containing 8	1	1	0	0	1	0	1	0	-0.28	0.25	2009	Sites in UTR
NAP1L5	NM_153757	nucleosome assembly protein 1-like 5	1	0	1	0	1	0	0	1	-0.28	0.37	2005, 2007	Sites in UTR
TMEM188	NM_153261	transmembrane protein 188	2	1	1	0	0	0	0	0	-0.27	0.93	2007, 2009	Sites in UTR
CDK17	NM_001170464	cyclin-dependent kinase 17	1	1	0	0	1	0	1	0	-0.27	0.89	2005, 2007, 2009	Sites in UTR
VASH2	NM_001136474	vasohibin 2	1	1	0	0	4	2	1	1	-0.27	0.74	2009	Sites in UTR
YWHAG	NM_012479	tyrosine 3-monooxygenase/tryptophan 5-monooxygenase activation protein, gamma polypeptide	1	1	0	0	1	0	1	0	-0.27	0.47	2005, 2007, 2009	Sites in UTR
CFL2	NM_021914	cofilin 2 (muscle)	1	1	0	0	2	0	0	2	-0.27	0.6	2005, 2007, 2009	Sites in UTR
UBE2W	NM_001001481	ubiquitin-conjugating enzyme E2W (putative)	1	1	0	0	0	0	0	0	-0.27	0.91	2007, 2009	Sites in UTR
NCOA2	NM_006540	nuclear receptor coactivator 2	1	1	0	0	0	0	0	0	-0.27	0.58	2005, 2007, 2009	Sites in UTR
TMOD3	NM_014547	tropomodulin 3 (ubiquitous)	1	0	1	0	3	0	2	1	-0.27	0.47		Sites in UTR
HS3ST1	NM_005114	heparan sulfate (glucosamine) 3-O-sulfotransferase 1	1	1	0	0	0	0	0	0	-0.27	0.91	2005, 2007, 2009	Sites in UTR
EPS8	NM_004447	epidermal growth factor receptor pathway substrate 8	2	0	2	0	0	0	0	0	-0.27	0.9	2005, 2007, 2009	Sites in UTR
N4BP2	NM_018177	NEDD4 binding protein 2	1	1	0	0	2	0	1	1	-0.27	0.48		Sites in UTR
CNN3	NM_001839	calponin 3, acidic	1	0	1	0	1	0	1	0	-0.27	0.54	2005, 2007, 2009	Sites in UTR
FAM8A1	NM_016255	family with sequence similarity 8, member A1	2	0	1	1	3	0	1	2	-0.26	0.6	2005, 2007, 2009	Sites in UTR
RAP1B	NM_001010942	RAP1B, member of RAS oncogene family	2	1	1	0	0	0	0	0	-0.26	0.91	2005, 2007, 2009	Sites in UTR
CLIP1	NM_002956	CAP-GLY domain containing linker protein 1	1	1	0	0	0	0	0	0	-0.26	0.48	2007, 2009	Sites in UTR
HS3ST3A1	NM_006042	heparan sulfate (glucosamine) 3-O-sulfotransferase 3A1	1	0	1	0	1	0	0	1	-0.26	0.36		Sites in UTR
DLGAP2	NM_004745	discs, large (Drosophila) homolog-associated protein 2	1	0	1	0	2	0	2	0	-0.26	0.69	2009	Sites in UTR
SIX3	NM_005413	SIX homeobox 3	1	0	1	0	1	0	1	0	-0.26	0.78		Sites in UTR
TLL2	NM_012465	tolloid-like 2	2	0	1	1	1	0	0	1	-0.26	0.48	2007	Sites in UTR
NOG	NM_005450	noggin	1	1	0	0	0	0	0	0	-0.26	0.84	2005, 2007, 2009	Sites in UTR
AFF3	NM_001025108	AF4/FMR2 family, member 3	1	1	0	0	0	0	0	0	-0.26	0.59	2007, 2009	Sites in UTR
LOX	NM_001178102	lysyl oxidase	2	2	0	0	3	1	0	2	-0.25	0.62		Sites in UTR
B3GNT1	NM_006876	UDP-GlcNAc:betaGal beta-1,3-N-acetylglucosaminyltransferase 1	1	1	0	0	1	0	0	1	-0.25	0.64	2005, 2007, 2009	Sites in UTR
FHL1	NM_001159699	four and a half LIM domains 1	1	1	0	0	0	0	0	0	-0.25	< 0.1	2005, 2007	Sites in UTR
FN1	NM_002026	fibronectin 1	1	0	1	0	1	0	1	0	-0.25	0.35	2005, 2007	Sites in UTR
A1CF	NM_001198818	APOBEC1 complementation factor	1	1	0	0	1	0	1	0	-0.25	0.92		Sites in UTR
ATMIN	NM_015251	ATM interactor	1	1	0	0	0	0	0	0	-0.25	< 0.1	2009	Sites in UTR
CKAP4	NM_006825	cytoskeleton-associated protein 4	1	0	1	0	0	0	0	0	-0.24	0.83		Sites in UTR
MAMDC2	NM_153267	MAM domain containing 2	1	1	0	0	1	0	0	1	-0.24	< 0.1	2009	Sites in UTR
EGLN1	NM_022051	egl nine homolog 1 (C. elegans)	1	1	0	0	1	0	0	1	-0.24	0.73	2005, 2007, 2009	Sites in UTR
CCNE2	NM_057749	cyclin E2	1	0	1	0	1	0	0	1	-0.24	0.39	2009	Sites in UTR
JAZF1	NM_175061	JAZF zinc finger 1	1	1	0	0	0	0	0	0	-0.24	0.87	2005, 2007, 2009	Sites in UTR
FAT3	NM_001008781	FAT tumor suppressor homolog 3 (Drosophila)	2	1	1	0	2	0	2	0	-0.24	0.94	2009	Sites in UTR
DNMT3B	NM_001207055	DNA (cytosine-5-)-methyltransferase 3 beta	1	0	1	0	0	0	0	0	-0.24	0.82	2009	Sites in UTR
SLC35F4	NM_001080455	solute carrier family 35, member F4	1	1	0	0	0	0	0	0	-0.24	< 0.1	2009	Sites in UTR
EVI5	NM_005665	ecotropic viral integration site 5	1	1	0	0	0	0	0	0	-0.24	0.92	2005, 2007, 2009	Sites in UTR
PITPNM3	NM_001165966	PITPNM family member 3	1	1	0	0	1	0	1	0	-0.24	< 0.1		Sites in UTR
NAB1	NM_005966	NGFI-A binding protein 1 (EGR1 binding protein 1)	1	1	0	0	0	0	0	0	-0.24	0.73	2005, 2007, 2009	Sites in UTR
NIN	NM_182944	ninein (GSK3B interacting protein)	1	1	0	0	0	0	0	0	-0.24	0.37	2009	Sites in UTR
ADAMTS3	NM_014243	ADAM metallopeptidase with thrombospondin type 1 motif, 3	1	1	0	0	1	0	0	1	-0.24	0.71	2005, 2007, 2009	Sites in UTR
PIM2	NM_006875	pim-2 oncogene	1	1	0	0	0	0	0	0	-0.24	< 0.1		Sites in UTR
ZNF662	NM_001134656	zinc finger protein 662	1	1	0	0	1	0	1	0	-0.24	< 0.1		Sites in UTR
PPP1R12B	NM_001197131	protein phosphatase 1, regulatory (inhibitor) subunit 12B	1	0	1	0	1	0	1	0	-0.24	0.72	2009	Sites in UTR
CHRDL1	NM_001143981	chordin-like 1	1	1	0	0	1	0	1	0	-0.23	0.62		Sites in UTR
SPAG9	NM_001130528	sperm associated antigen 9	2	0	1	1	0	0	0	0	-0.23	0.9		Sites in UTR
ADIPOR2	NM_024551	adiponectin receptor 2	2	1	1	0	0	0	0	0	-0.23	0.92	2005, 2007, 2009	Sites in UTR
TSC22D1	NM_006022	TSC22 domain family, member 1	1	1	0	0	0	0	0	0	-0.23	0.56	2005, 2007, 2009	Sites in UTR
GAN	NM_022041	gigaxonin	1	0	1	0	0	0	0	0	-0.23	0.44		Sites in UTR
ZSWIM4	NM_023072	zinc finger, SWIM-type containing 4	1	1	0	0	0	0	0	0	-0.23	0.85	2009	Sites in UTR
PTPN14	NM_005401	protein tyrosine phosphatase, non-receptor type 14	2	0	2	0	2	0	1	1	-0.23	0.99		Sites in UTR
RPS6KB1	NM_003161	ribosomal protein S6 kinase, 70kDa, polypeptide 1	1	1	0	0	4	0	1	3	-0.23	0.85	2005, 2007, 2009	Sites in UTR
MTSS1L	NM_138383	metastasis suppressor 1-like	1	1	0	0	0	0	0	0	-0.23	0.92	2007, 2009	Sites in UTR
RAB21	NM_014999	RAB21, member RAS oncogene family	1	0	1	0	0	0	0	0	-0.23	0.5	2005, 2007, 2009	Sites in UTR
STX16	NM_001001433	syntaxin 16	1	0	0	1	1	1	0	0	-0.23	0.23	2005, 2007	Sites in UTR
NOVA1	NM_002515	neuro-oncological ventral antigen 1	2	1	1	0	0	0	0	0	-0.23	0.94	2005, 2007, 2009	Sites in UTR
PTPN21	NM_007039	protein tyrosine phosphatase, non-receptor type 21	2	2	0	0	0	0	0	0	-0.23	0.45	2009	Sites in UTR
PHACTR3	NM_001199505	phosphatase and actin regulator 3	1	1	0	0	0	0	0	0	-0.23	0.29	2005, 2007, 2009	Sites in UTR
EFNB2	NM_004093	ephrin-B2	1	1	0	0	0	0	0	0	-0.23	0.88	2005, 2007, 2009	Sites in UTR
ARIH1	NM_005744	ariadne homolog, ubiquitin-conjugating enzyme E2 binding protein, 1 (Drosophila)	2	0	2	0	0	0	0	0	-0.23	0.86		Sites in UTR
CDC14B	NM_001077181	CDC14 cell division cycle 14 homolog B (S. cerevisiae)	1	0	1	0	1	0	0	1	-0.23	0.72	2009	Sites in UTR
ZFAND6	NM_001242911	zinc finger, AN1-type domain 6	1	1	0	0	1	0	0	1	-0.23	0.23	2007, 2009	Sites in UTR
TWISTNB	NM_001002926	TWIST neighbor	1	0	1	0	1	0	1	0	-0.23	0.62	2009	Sites in UTR
SLC14A1	NM_001128588	solute carrier family 14 (urea transporter), member 1 (Kidd blood group)	1	1	0	0	0	0	0	0	-0.23	0.92	2005, 2007, 2009	Sites in UTR
ALS2CR8	NM_001104586	amyotrophic lateral sclerosis 2 (juvenile) chromosome region, candidate 8	2	0	2	0	1	0	0	1	-0.23	0.74	2009	Sites in UTR
MGAT2	NM_002408	mannosyl (alpha-1,6-)-glycoprotein beta-1,2-N-acetylglucosaminyltransferase	1	1	0	0	1	0	0	1	-0.23	0.6	2005, 2007, 2009	Sites in UTR
DPY19L1	NM_015283	dpy-19-like 1 (C. elegans)	1	1	0	0	0	0	0	0	-0.22	0.68	2009	Sites in UTR
MYB	NM_001130172	v-myb myeloblastosis viral oncogene homolog (avian)	1	0	1	0	1	0	1	0	-0.22	0.63	2007, 2009	Sites in UTR
SLC16A2	NM_006517	solute carrier family 16, member 2 (monocarboxylic acid transporter 8)	1	1	0	0	0	0	0	0	-0.22	0.25	2005, 2007, 2009	Sites in UTR
GUCY1A3	NM_000856	guanylate cyclase 1, soluble, alpha 3	1	1	0	0	0	0	0	0	-0.22	0.25	2009	Sites in UTR
COMMD3	NM_012071	COMM domain containing 3	1	1	0	0	0	0	0	0	-0.22	< 0.1		Sites in UTR
PPAP2B	NM_003713	phosphatidic acid phosphatase type 2B	1	0	1	0	0	0	0	0	-0.22	0.74	2005, 2007, 2009	Sites in UTR
HMBOX1	NM_001135726	homeobox containing 1	1	1	0	0	0	0	0	0	-0.22	0.57	2007, 2009	Sites in UTR
REEP1	NM_001164730	receptor accessory protein 1	2	0	2	0	0	0	0	0	-0.22	0.91	2007, 2009	Sites in UTR
HPS5	NM_007216	Hermansky-Pudlak syndrome 5	1	1	0	0	1	0	0	1	-0.22	< 0.1	2009	Sites in UTR
FBXO22	NM_147188	F-box protein 22	1	0	1	0	2	0	0	2	-0.22	0.32		Sites in UTR
RANBP10	NM_020850	RAN binding protein 10	3	0	3	0	0	0	0	0	-0.21	> 0.99	2005, 2007, 2009	Sites in UTR
CLIC4	NM_013943	chloride intracellular channel 4	1	1	0	0	0	0	0	0	-0.21	0.89	2005, 2007, 2009	Sites in UTR
RAP2C	NM_021183	RAP2C, member of RAS oncogene family	1	1	0	0	1	0	1	0	-0.21	0.89	2005, 2007, 2009	Sites in UTR
C6orf120	NM_001029863	chromosome 6 open reading frame 120	1	1	0	0	3	1	1	1	-0.21	< 0.1		Sites in UTR
TMEM17	NM_198276	transmembrane protein 17	1	0	1	0	0	0	0	0	-0.21	0.76		Sites in UTR
POU6F1	NM_002702	POU class 6 homeobox 1	1	0	1	0	0	0	0	0	-0.21	0.76		Sites in UTR
ATXN1	NM_000332	ataxin 1	1	0	1	0	2	0	1	1	-0.21	0.68	2005, 2007, 2009	Sites in UTR
TMEM136	NM_001198670	transmembrane protein 136	1	1	0	0	0	0	0	0	-0.21	0.91		Sites in UTR
SNAPC1	NM_003082	small nuclear RNA activating complex, polypeptide 1, 43kDa	1	1	0	0	0	0	0	0	-0.21	0.89	2009	Sites in UTR
NRIP1	NM_003489	nuclear receptor interacting protein 1	1	0	1	0	1	1	0	0	-0.21	0.7	2005, 2007, 2009	Sites in UTR
GNPDA1	NM_005471	glucosamine-6-phosphate deaminase 1	1	0	1	0	0	0	0	0	-0.21	0.52	2009	Sites in UTR
MMD2	NM_001100600	monocyte to macrophage differentiation-associated 2	1	1	0	0	0	0	0	0	-0.2	0.9	2005, 2007, 2009	Sites in UTR
CITED2	NM_001168388	Cbp/p300-interacting transactivator, with Glu/Asp-rich carboxy-terminal domain, 2	1	0	1	0	0	0	0	0	-0.2	0.64	2005, 2007, 2009	Sites in UTR
FREM1	NM_001177704	FRAS1 related extracellular matrix 1	1	1	0	0	0	0	0	0	-0.2	< 0.1		Sites in UTR
IPO8	NM_001190995	importin 8	1	1	0	0	0	0	0	0	-0.2	0.72	2009	Sites in UTR
ABAT	NM_000663	4-aminobutyrate aminotransferase	1	0	1	0	1	0	0	1	-0.2	0.77	2009	Sites in UTR
USP27X	NM_001145073	ubiquitin specific peptidase 27, X-linked	1	1	0	0	0	0	0	0	-0.2	0.73		Sites in UTR
PSIP1	NM_001128217	PC4 and SFRS1 interacting protein 1	1	1	0	0	0	0	0	0	-0.2	0.71	2005, 2007, 2009	Sites in UTR
SGCE	NM_001099400	sarcoglycan, epsilon	1	1	0	0	0	0	0	0	-0.2	0.25	2009	Sites in UTR
RIMS2	NM_001100117	regulating synaptic membrane exocytosis 2	1	0	1	0	1	0	0	1	-0.2	0.68		Sites in UTR
PCNX	NM_014982	pecanex homolog (Drosophila)	1	0	1	0	2	0	0	2	-0.2	0.88	2007, 2009	Sites in UTR
CLASP1	NM_001142273	cytoplasmic linker associated protein 1	1	0	1	0	0	0	0	0	-0.2	0.89	2005, 2007, 2009	Sites in UTR
DIXDC1	NM_001037954	DIX domain containing 1	1	1	0	0	0	0	0	0	-0.2	0.7	2009	Sites in UTR
SLC35E2B	NM_001110781	solute carrier family 35, member E2B	1	0	1	0	0	0	0	0	-0.2	0.8	2009	Sites in UTR
CDYL	NM_001143970	chromodomain protein, Y-like	2	1	1	0	0	0	0	0	-0.2	0.77	2005, 2007, 2009	Sites in UTR
SLC35E2	NM_182838	solute carrier family 35, member E2	1	0	1	0	0	0	0	0	-0.2	0.75		Sites in UTR
SLC30A5	NM_022902	solute carrier family 30 (zinc transporter), member 5	1	0	1	0	0	0	0	0	-0.2	0.51		Sites in UTR
ATP2A2	NM_170665	ATPase, Ca++ transporting, cardiac muscle, slow twitch 2	1	0	1	0	1	0	1	0	-0.2	0.46	2007	Sites in UTR
BAG5	NM_001015048	BCL2-associated athanogene 5	1	0	1	0	1	0	1	0	-0.19	0.84	2009	Sites in UTR
FBXW7	NM_001013415	F-box and WD repeat domain containing 7	2	1	1	0	0	0	0	0	-0.19	0.95	2007, 2009	Sites in UTR
HIPK1	NM_181358	homeodomain interacting protein kinase 1	1	0	1	0	0	0	0	0	-0.19	0.28	2005, 2007	Sites in UTR
STARD13	NM_052851	StAR-related lipid transfer (START) domain containing 13	1	0	1	0	0	0	0	0	-0.19	0.74	2009	Sites in UTR
ATP6V0A2	NM_012463	ATPase, H+ transporting, lysosomal V0 subunit a2	1	0	1	0	0	0	0	0	-0.19	0.6		Sites in UTR
SCAMP1	NM_004866	secretory carrier membrane protein 1	1	0	1	0	3	0	2	1	-0.19	0.64	2005, 2007, 2009	Sites in UTR
CLASP2	NM_001207044	cytoplasmic linker associated protein 2	1	1	0	0	0	0	0	0	-0.19	0.92	2005, 2007, 2009	Sites in UTR
GATA4	NM_002052	GATA binding protein 4	1	0	1	0	0	0	0	0	-0.19	0.85	2005, 2007, 2009	Sites in UTR
WWC3	NM_015691	WWC family member 3	1	0	1	0	0	0	0	0	-0.19	0.8	2009	Sites in UTR
C10orf46	NM_153810	chromosome 10 open reading frame 46	1	0	1	0	1	0	0	1	-0.19	0.81	2009	Sites in UTR
MLL5	NM_018682	myeloid/lymphoid or mixed-lineage leukemia 5 (trithorax homolog, Drosophila)	1	1	0	0	0	0	0	0	-0.19	0.39	2009	Sites in UTR
CDK2	NM_001798	cyclin-dependent kinase 2	1	1	0	0	0	0	0	0	-0.19	0.36	2009	Sites in UTR
TBX5	NM_000192	T-box 5	1	1	0	0	0	0	0	0	-0.19	< 0.1		Sites in UTR
PAPOLG	NM_022894	poly(A) polymerase gamma	1	1	0	0	0	0	0	0	-0.19	< 0.1		Sites in UTR
KANK2	NM_001136191	KN motif and ankyrin repeat domains 2	1	1	0	0	0	0	0	0	-0.19	0.91	2009	Sites in UTR
OXR1	NM_001198532	oxidation resistance 1	1	1	0	0	0	0	0	0	-0.19	0.58	2007, 2009	Sites in UTR
SDK2	NM_001144952	sidekick homolog 2 (chicken)	1	0	1	0	0	0	0	0	-0.19	0.7		Sites in UTR
DNAJB9	NM_012328	DnaJ (Hsp40) homolog, subfamily B, member 9	1	0	0	1	1	1	0	0	-0.19	0.26	2005, 2007, 2009	Sites in UTR
ARIH2	NM_006321	ariadne homolog 2 (Drosophila)	1	0	0	1	2	0	2	0	-0.19	0.26	2005, 2007, 2009	Sites in UTR
PARD6B	NM_032521	par-6 partitioning defective 6 homolog beta (C. elegans)	1	0	1	0	0	0	0	0	-0.19	0.88	2007, 2009	Sites in UTR
TBK1	NM_013254	TANK-binding kinase 1	1	0	1	0	0	0	0	0	-0.18	0.46	2005, 2007, 2009	Sites in UTR
RIPK2	NM_003821	receptor-interacting serine-threonine kinase 2	1	0	1	0	1	0	0	1	-0.18	0.66	2009	Sites in UTR
TMEM14A	NM_014051	transmembrane protein 14A	1	0	1	0	0	0	0	0	-0.18	0.46	2009	Sites in UTR
WDR45L	NM_019613	WDR45-like	1	1	0	0	0	0	0	0	-0.18	0.44	2009	Sites in UTR
C8orf84	NM_153225	chromosome 8 open reading frame 84	1	1	0	0	1	0	1	0	-0.18	< 0.1		Sites in UTR
LMO7	NM_005358	LIM domain 7	1	0	1	0	1	0	1	0	-0.18	0.83	2005, 2007, 2009	Sites in UTR
PRKAR2B	NM_002736	protein kinase, cAMP-dependent, regulatory, type II, beta	1	0	1	0	0	0	0	0	-0.18	0.66	2005, 2007, 2009	Sites in UTR
PKD1	NM_000296	polycystic kidney disease 1 (autosomal dominant)	2	1	1	0	0	0	0	0	-0.18	0.97	2005, 2007, 2009	Sites in UTR
SCD	NM_005063	stearoyl-CoA desaturase (delta-9-desaturase)	1	0	1	0	0	0	0	0	-0.18	0.84	2007, 2009	Sites in UTR
FOXG1	NM_005249	forkhead box G1	1	1	0	0	1	0	0	1	-0.18	0.83	2005, 2007, 2009	Sites in UTR
ACE2	NM_021804	angiotensin I converting enzyme (peptidyl-dipeptidase A) 2	1	0	1	0	0	0	0	0	-0.18	0.3	2005, 2007	Sites in UTR
CACNB2	NM_000724	calcium channel, voltage-dependent, beta 2 subunit	1	1	0	0	0	0	0	0	-0.18	< 0.1		Sites in UTR
NUP153	NM_005124	nucleoporin 153kDa	2	0	1	1	0	0	0	0	-0.18	0.74	2005, 2007, 2009	Sites in UTR
CEP350	NM_014810	centrosomal protein 350kDa	1	1	0	0	0	0	0	0	-0.18	0.62	2007, 2009	Sites in UTR
RUSC2	NM_001135999	RUN and SH3 domain containing 2	2	1	1	0	0	0	0	0	-0.18	0.89	2009	Sites in UTR
SLC24A4	NM_153646	solute carrier family 24 (sodium/potassium/calcium exchanger), member 4	2	1	1	0	0	0	0	0	-0.18	0.97	2009	Sites in UTR
ZNF292	NM_015021	zinc finger protein 292	2	1	1	0	0	0	0	0	-0.18	0.92	2009	Sites in UTR
PDIK1L	NM_152835	PDLIM1 interacting kinase 1 like	1	1	0	0	1	0	0	1	-0.18	0.84	2005, 2007, 2009	Sites in UTR
G6PC	NM_000151	glucose-6-phosphatase, catalytic subunit	1	0	1	0	0	0	0	0	-0.18	0.71	2009	Sites in UTR
PAN3	NM_175854	PAN3 poly(A) specific ribonuclease subunit homolog (S. cerevisiae)	1	0	1	0	0	0	0	0	-0.18	0.59	2009	Sites in UTR
SLC35A2	NM_005660	solute carrier family 35 (UDP-galactose transporter), member A2	1	1	0	0	0	0	0	0	-0.18	0.68		Sites in UTR
TCP11L1	NM_001145541	t-complex 11 (mouse)-like 1	1	1	0	0	0	0	0	0	-0.18	0.35		Sites in UTR
SORT1	NM_001205228	sortilin 1	1	1	0	0	1	0	1	0	-0.17	0.84	2009	Sites in UTR
NEDD1	NM_001135175	neural precursor cell expressed, developmentally down-regulated 1	1	0	1	0	1	0	0	1	-0.17	0.69	2005, 2007, 2009	Sites in UTR
STYX	NM_001130701	serine/threonine/tyrosine interacting protein	1	0	0	1	3	0	3	0	-0.17	0.47		Sites in UTR
GABPA	NM_001197297	GA binding protein transcription factor, alpha subunit 60kDa	1	1	0	0	0	0	0	0	-0.17	0.91	2005, 2007, 2009	Sites in UTR
ANLN	NM_018685	anillin, actin binding protein	1	0	1	0	0	0	0	0	-0.17	0.72	2005, 2007, 2009	Sites in UTR
FLVCR1	NM_014053	feline leukemia virus subgroup C cellular receptor 1	1	0	1	0	0	0	0	0	-0.17	0.44		Sites in UTR
VTI1A	NM_145206	vesicle transport through interaction with t-SNAREs homolog 1A (yeast)	1	0	1	0	2	0	1	1	-0.17	0.82	2007, 2009	Sites in UTR
DCBLD2	NM_080927	discoidin, CUB and LCCL domain containing 2	1	0	1	0	2	0	2	0	-0.17	0.42	2009	Sites in UTR
LRP4	NM_002334	low density lipoprotein receptor-related protein 4	1	0	1	0	0	0	0	0	-0.17	0.86	2005, 2007, 2009	Sites in UTR
ACVR1C	NM_001111031	activin A receptor, type IC	1	0	1	0	1	0	1	0	-0.17	0.86	2009	Sites in UTR
FSCN1	NM_003088	fascin homolog 1, actin-bundling protein (Strongylocentrotus purpuratus)	1	0	1	0	0	0	0	0	-0.17	0.71		Sites in UTR
SSR3	NM_007107	signal sequence receptor, gamma (translocon-associated protein gamma)	1	0	1	0	0	0	0	0	-0.17	0.43		Sites in UTR
COPS8	NM_006710	COP9 constitutive photomorphogenic homolog subunit 8 (Arabidopsis)	1	1	0	0	0	0	0	0	-0.17	0.91	2005, 2007, 2009	Sites in UTR
ABCC9	NM_020297	ATP-binding cassette, sub-family C (CFTR/MRP), member 9	1	1	0	0	0	0	0	0	-0.17	0.83	2009	Sites in UTR
MTF2	NM_001164391	metal response element binding transcription factor 2	2	0	2	0	0	0	0	0	-0.17	0.76	2009	Sites in UTR
EFNA1	NM_004428	ephrin-A1	1	1	0	0	0	0	0	0	-0.17	0.75	2005, 2007, 2009	Sites in UTR
MXD3	NM_031300	MAX dimerization protein 3	1	0	1	0	0	0	0	0	-0.17	0.43	2007, 2009	Sites in UTR
SMG8	NM_018149	smg-8 homolog, nonsense mediated mRNA decay factor (C. elegans)	1	0	1	0	0	0	0	0	-0.17	0.39	2007, 2009	Sites in UTR
CUX1	NM_001202543	cut-like homeobox 1	2	0	2	0	1	0	1	0	-0.17	0.99		Sites in UTR
CYTH1	NM_004762	cytohesin 1	1	1	0	0	0	0	0	0	-0.17	0.85	2009	Sites in UTR
CDH11	NM_001797	cadherin 11, type 2, OB-cadherin (osteoblast)	1	0	1	0	0	0	0	0	-0.17	0.61	2005, 2007, 2009	Sites in UTR
ARGLU1	NM_018011	arginine and glutamate rich 1	1	0	1	0	0	0	0	0	-0.17	0.43	2009	Sites in UTR
SNTB2	NM_006750	syntrophin, beta 2 (dystrophin-associated protein A1, 59kDa, basic component 2)	2	0	2	0	1	1	0	0	-0.17	0.87	2009	Sites in UTR
HOXA5	NM_019102	homeobox A5	1	1	0	0	0	0	0	0	-0.17	0.8	2009	Sites in UTR
TTC5	NM_138376	tetratricopeptide repeat domain 5	1	0	1	0	0	0	0	0	-0.17	0.3	2009	Sites in UTR
SCOC	NM_001153446	short coiled-coil protein	1	0	1	0	1	0	0	1	-0.17	0.39	2009	Sites in UTR
FNDC3B	NM_001135095	fibronectin type III domain containing 3B	1	0	1	0	2	0	0	2	-0.17	0.5	2005, 2007, 2009	Sites in UTR
GAL3ST1	NM_004861	galactose-3-O-sulfotransferase 1	1	0	1	0	0	0	0	0	-0.17	0.67	2009	Sites in UTR
DUSP1	NM_004417	dual specificity phosphatase 1	1	1	0	0	0	0	0	0	-0.16	0.6	2005, 2007, 2009	Sites in UTR
PELI2	NM_021255	pellino homolog 2 (Drosophila)	1	0	1	0	2	0	1	1	-0.16	0.51	2009	Sites in UTR
SCRT2	NM_033129	scratch homolog 2, zinc finger protein (Drosophila)	1	1	0	0	0	0	0	0	-0.16	0.9	2005, 2007, 2009	Sites in UTR
C17orf109	NM_001162995	chromosome 17 open reading frame 109	1	0	1	0	1	0	1	0	-0.16	0.36		Sites in UTR
NBR1	NM_005899	neighbor of BRCA1 gene 1	2	0	1	1	0	0	0	0	-0.16	0.76	2007, 2009	Sites in UTR
DLC1	NM_001164271	deleted in liver cancer 1	1	1	0	0	1	0	1	0	-0.16	0.91	2005, 2007, 2009	Sites in UTR
SERINC1	NM_020755	serine incorporator 1	1	0	1	0	0	0	0	0	-0.16	0.89	2007, 2009	Sites in UTR
MYLK	NM_053025	myosin light chain kinase	2	0	2	0	0	0	0	0	-0.16	0.71	2009	Sites in UTR
UBQLN1	NM_013438	ubiquilin 1	1	0	1	0	1	0	1	0	-0.16	0.33	2005, 2007	Sites in UTR
FOXK1	NM_001037165	forkhead box K1	1	0	1	0	0	0	0	0	-0.16	0.88	2007, 2009	Sites in UTR
SLC39A14	NM_001128431	solute carrier family 39 (zinc transporter), member 14	1	0	1	0	0	0	0	0	-0.16	0.8	2009	Sites in UTR
JUN	NM_002228	jun proto-oncogene	1	1	0	0	0	0	0	0	-0.16	0.72	2009	Sites in UTR
ARHGAP20	NM_020809	Rho GTPase activating protein 20	1	1	0	0	1	0	0	1	-0.16	0.63	2005, 2007, 2009	Sites in UTR
ARHGEF3	NM_001128615	Rho guanine nucleotide exchange factor (GEF) 3	1	0	1	0	0	0	0	0	-0.16	0.66	2009	Sites in UTR
LIN7B	NM_022165	lin-7 homolog B (C. elegans)	1	0	1	0	0	0	0	0	-0.16	0.61	2007, 2009	Sites in UTR
ARHGAP19	NM_001204300	Rho GTPase activating protein 19	1	0	1	0	2	0	2	0	-0.16	0.64	2009	Sites in UTR
KIF13A	NM_001105568	kinesin family member 13A	1	0	1	0	0	0	0	0	-0.16	0.3		Sites in UTR
PLCG1	NM_002660	phospholipase C, gamma 1	1	1	0	0	0	0	0	0	-0.16	0.81	2009	Sites in UTR
PPM1E	NM_014906	protein phosphatase, Mg2+/Mn2+ dependent, 1E	1	1	0	0	1	0	1	0	-0.16	< 0.1	2005, 2007	Sites in UTR
PLXNA4	NM_020911	plexin A4	1	1	0	0	1	0	1	0	-0.15	0.84	2009	Sites in UTR
UBE2I	NM_003345	ubiquitin-conjugating enzyme E2I	1	0	1	0	0	0	0	0	-0.15	0.74	2005, 2007, 2009	Sites in UTR
LPAR1	NM_001401	lysophosphatidic acid receptor 1	1	0	1	0	1	0	1	0	-0.15	0.76	2005, 2007, 2009	Sites in UTR
PISD	NM_014338	phosphatidylserine decarboxylase	1	0	1	0	0	0	0	0	-0.15	0.87	2009	Sites in UTR
RAB37	NM_001006638	RAB37, member RAS oncogene family	1	0	1	0	0	0	0	0	-0.15	0.74		Sites in UTR
FUBP1	NM_003902	far upstream element (FUSE) binding protein 1	1	0	1	0	0	0	0	0	-0.15	0.65	2009	Sites in UTR
DTNA	NM_001198939	dystrobrevin, alpha	1	1	0	0	1	0	1	0	-0.15	0.18	2009	Sites in UTR
ROBO2	NM_001128929	roundabout, axon guidance receptor, homolog 2 (Drosophila)	1	1	0	0	0	0	0	0	-0.15	0.77		Sites in UTR
USP6NL	NM_001080491	USP6 N-terminal like	1	0	1	0	0	0	0	0	-0.15	0.71	2007, 2009	Sites in UTR
GLCCI1	NM_138426	glucocorticoid induced transcript 1	1	0	1	0	0	0	0	0	-0.15	0.58	2007, 2009	Sites in UTR
ZNF423	NM_015069	zinc finger protein 423	1	0	1	0	0	0	0	0	-0.15	0.62	2009	Sites in UTR
FNBP4	NM_015308	formin binding protein 4	1	0	1	0	0	0	0	0	-0.15	0.51	2009	Sites in UTR
HMGB3	NM_005342	high mobility group box 3	1	1	0	0	0	0	0	0	-0.15	0.92	2005, 2007, 2009	Sites in UTR
E2F3	NM_001949	E2F transcription factor 3	2	0	2	0	0	0	0	0	-0.15	0.9	2005, 2007, 2009	Sites in UTR
VAT1L	NM_020927	vesicle amine transport protein 1 homolog (T. californica)-like	1	1	0	0	0	0	0	0	-0.15	0.75	2005, 2007, 2009	Sites in UTR
BAG6	NM_001098534	BCL2-associated athanogene 6	1	0	1	0	0	0	0	0	-0.15	0.59	2005, 2007, 2009	Sites in UTR
NRBP1	NM_013392	nuclear receptor binding protein 1	1	1	0	0	0	0	0	0	-0.15	0.38	2009	Sites in UTR
PPM1B	NM_177968	protein phosphatase, Mg2+/Mn2+ dependent, 1B	1	0	1	0	0	0	0	0	-0.15	0.58	2007, 2009	Sites in UTR
S100PBP	NM_022753	S100P binding protein	1	0	1	0	1	0	1	0	-0.15	0.6	2007, 2009	Sites in UTR
NFIA	NM_001134673	nuclear factor I/A	3	1	2	0	2	0	1	1	-0.15	0.99	2005, 2007	Sites in UTR
TP73	NM_001126240	tumor protein p73	1	1	0	0	0	0	0	0	-0.15	0.86		Sites in UTR
USP25	NM_013396	ubiquitin specific peptidase 25	1	1	0	0	0	0	0	0	-0.15	0.83	2007, 2009	Sites in UTR
BAZ2B	NM_013450	bromodomain adjacent to zinc finger domain, 2B	1	0	1	0	0	0	0	0	-0.15	0.62	2005, 2007, 2009	Sites in UTR
TRIM44	NM_017583	tripartite motif containing 44	1	0	1	0	1	0	1	0	-0.15	0.5		Sites in UTR
VAPA	NM_003574	VAMP (vesicle-associated membrane protein)-associated protein A, 33kDa	1	0	1	0	1	1	0	0	-0.15	0.41		Sites in UTR
MAPRE1	NM_012325	microtubule-associated protein, RP/EB family, member 1	1	1	0	0	0	0	0	0	-0.14	0.66	2009	Sites in UTR
TRIO	NM_007118	triple functional domain (PTPRF interacting)	1	0	1	0	0	0	0	0	-0.14	0.36	2009	Sites in UTR
KBTBD6	NM_152903	kelch repeat and BTB (POZ) domain containing 6	1	0	1	0	2	0	1	1	-0.14	0.3	2009	Sites in UTR
SYDE1	NM_033025	synapse defective 1, Rho GTPase, homolog 1 (C. elegans)	1	1	0	0	0	0	0	0	-0.14	0.84	2007, 2009	Sites in UTR
KCTD15	NM_001129994	potassium channel tetramerisation domain containing 15	1	0	1	0	0	0	0	0	-0.14	0.68	2005, 2007, 2009	Sites in UTR
TOB1	NM_005749	transducer of ERBB2, 1	1	0	1	0	0	0	0	0	-0.14	0.61	2005, 2007, 2009	Sites in UTR
PBX3	NM_001134778	pre-B-cell leukemia homeobox 3	1	0	1	0	0	0	0	0	-0.14	0.48	2009	Sites in UTR
SIN3A	NM_001145357	SIN3 homolog A, transcription regulator (yeast)	1	0	1	0	0	0	0	0	-0.14	0.39		Sites in UTR
PLK2	NM_006622	polo-like kinase 2	1	0	1	0	0	0	0	0	-0.14	0.33	2005, 2007	Sites in UTR
NCOR2	NM_001077261	nuclear receptor corepressor 2	1	1	0	0	0	0	0	0	-0.14	0.91	2009	Sites in UTR
AMOTL2	NM_016201	angiomotin like 2	1	0	1	0	0	0	0	0	-0.14	0.84	2007, 2009	Sites in UTR
LY75	NM_002349	lymphocyte antigen 75	1	0	1	0	0	0	0	0	-0.14	0.62	2009	Sites in UTR
PPP2R5E	NM_006246	protein phosphatase 2, regulatory subunit B', epsilon isoform	2	1	0	1	0	0	0	0	-0.14	0.81	2005, 2007, 2009	Sites in UTR
FXR1	NM_001013438	fragile X mental retardation, autosomal homolog 1	1	0	1	0	0	0	0	0	-0.14	0.91	2007, 2009	Sites in UTR
NPC1	NM_000271	Niemann-Pick disease, type C1	1	1	0	0	0	0	0	0	-0.14	0.88	2005, 2007, 2009	Sites in UTR
SGIP1	NM_032291	SH3-domain GRB2-like (endophilin) interacting protein 1	1	0	1	0	0	0	0	0	-0.14	0.83	2007, 2009	Sites in UTR
TAF4	NM_003185	TAF4 RNA polymerase II, TATA box binding protein (TBP)-associated factor, 135kDa	1	0	1	0	0	0	0	0	-0.14	0.57	2005, 2007, 2009	Sites in UTR
LPPR4	NM_001166252	lipid phosphate phosphatase-related protein type 4	1	1	0	0	1	0	0	1	-0.14	< 0.1		Sites in UTR
LMAN1	NM_005570	lectin, mannose-binding, 1	1	1	0	0	1	0	1	0	-0.14	0.5		Sites in UTR
REV1	NM_001037872	REV1 homolog (S. cerevisiae)	1	0	1	0	0	0	0	0	-0.14	0.9	2007, 2009	Sites in UTR
TNFRSF11B	NM_002546	tumor necrosis factor receptor superfamily, member 11b	1	0	1	0	0	0	0	0	-0.14	0.64	2005, 2007	Sites in UTR
HSF5	NM_001080439	heat shock transcription factor family member 5	1	0	1	0	0	0	0	0	-0.14	0.33		Sites in UTR
R3HDM2	NM_014925	R3H domain containing 2	1	0	1	0	0	0	0	0	-0.13	0.75	2007, 2009	Sites in UTR
PCDH8	NM_002590	protocadherin 8	1	0	1	0	0	0	0	0	-0.13	0.36	2005, 2007, 2009	Sites in UTR
MSL2	NM_001145417	male-specific lethal 2 homolog (Drosophila)	1	1	0	0	0	0	0	0	-0.13	0.27	2007, 2009	Sites in UTR
TMEM33	NM_018126	transmembrane protein 33	1	0	1	0	1	0	1	0	-0.13	0.78	2009	Sites in UTR
AUTS2	NM_015570	autism susceptibility candidate 2	1	0	1	0	0	0	0	0	-0.13	0.46	2009	Sites in UTR
ZFYVE20	NM_022340	zinc finger, FYVE domain containing 20	1	1	0	0	1	0	0	1	-0.13	0.91	2007, 2009	Sites in UTR
LYSMD3	NM_198273	LysM, putative peptidoglycan-binding, domain containing 3	1	0	1	0	0	0	0	0	-0.13	0.76	2009	Sites in UTR
MAP4K4	NM_001242559	mitogen-activated protein kinase kinase kinase kinase 4	2	1	1	0	0	0	0	0	-0.13	0.99	2005, 2007, 2009	Sites in UTR
PTPN13	NM_006264	protein tyrosine phosphatase, non-receptor type 13 (APO-1/CD95 (Fas)-associated phosphatase)	1	0	1	0	0	0	0	0	-0.13	0.35	2005, 2007	Sites in UTR
RTF1	NM_015138	Rtf1, Paf1/RNA polymerase II complex component, homolog (S. cerevisiae)	1	1	0	0	1	0	0	1	-0.13	0.91	2007, 2009	Sites in UTR
TAOK1	NM_020791	TAO kinase 1	1	0	1	0	1	0	0	1	-0.13	0.82		Sites in UTR
TARDBP	NM_007375	TAR DNA binding protein	1	0	1	0	0	0	0	0	-0.13	0.47	2005, 2007, 2009	Sites in UTR
C7orf51	NM_173564	chromosome 7 open reading frame 51	1	0	1	0	0	0	0	0	-0.13	0.41	2005, 2007	Sites in UTR
C9orf25	NM_001184940	chromosome 9 open reading frame 25	1	0	1	0	0	0	0	0	-0.13	0.85	2005, 2007, 2009	Sites in UTR
MCC	NM_001085377	mutated in colorectal cancers	1	0	1	0	0	0	0	0	-0.13	0.85	2009	Sites in UTR
LFNG	NM_001040167	LFNG O-fucosylpeptide 3-beta-N-acetylglucosaminyltransferase	1	0	1	0	0	0	0	0	-0.13	0.78	2005, 2007, 2009	Sites in UTR
CNTN4	NM_001206955	contactin 4	1	0	1	0	0	0	0	0	-0.13	0.43	2005, 2007, 2009	Sites in UTR
NRBF2	NM_030759	nuclear receptor binding factor 2	1	0	1	0	0	0	0	0	-0.13	0.34	2009	Sites in UTR
GALNT2	NM_004481	UDP-N-acetyl-alpha-D-galactosamine:polypeptide N-acetylgalactosaminyltransferase 2 (GalNAc-T2)	1	0	1	0	0	0	0	0	-0.13	0.87	2009	Sites in UTR
KANK1	NM_015158	KN motif and ankyrin repeat domains 1	1	0	1	0	0	0	0	0	-0.13	0.64	2005, 2007, 2009	Sites in UTR
BTF3L4	NM_001136497	basic transcription factor 3-like 4	1	0	1	0	0	0	0	0	-0.12	0.65	2007, 2009	Sites in UTR
CERS6	NM_203463	ceramide synthase 6	1	0	1	0	1	0	1	0	-0.12	0.87	2005, 2007, 2009	Sites in UTR
GLIS2	NM_032575	GLIS family zinc finger 2	1	0	1	0	0	0	0	0	-0.12	0.87	2007, 2009	Sites in UTR
HNRNPH2	NM_001032393	protein-coding	1	0	1	0	0	0	0	0	-0.12	0.53	2007	Sites in UTR
CCNT2	NM_001241	cyclin T2	1	0	1	0	1	0	1	0	-0.12	0.77		Sites in UTR
MPRIP	NM_015134	myosin phosphatase Rho interacting protein	2	1	0	1	0	0	0	0	-0.12	0.94	2005, 2007, 2009	Sites in UTR
RPS6KA3	NM_004586	ribosomal protein S6 kinase, 90kDa, polypeptide 3	1	0	1	0	2	0	2	0	-0.12	0.82	2005, 2007, 2009	Sites in UTR
ELF2	NM_006874	E74-like factor 2 (ets domain transcription factor)	1	0	1	0	0	0	0	0	-0.12	0.65	2005, 2007, 2009	Sites in UTR
DOCK4	NM_014705	dedicator of cytokinesis 4	1	1	0	0	1	0	0	1	-0.12	< 0.1	2007, 2009	Sites in UTR
QKI	NM_206853	quaking homolog, KH domain RNA binding (mouse)	4	2	1	1	2	0	1	1	> -0.12	> 0.99	2005, 2007	Sites in UTR
PRTG	NM_173814	protogenin	2	1	1	0	4	1	1	2	> -0.12	0.86		Sites in UTR
ELK4	NM_001973	ELK4, ETS-domain protein (SRF accessory protein 1)	2	2	0	0	4	0	2	2	> -0.12	0.84		Sites in UTR
MKLN1	NM_001145354	muskelin 1, intracellular mediator containing kelch motifs	1	1	0	0	5	1	2	2	> -0.12	0.12	2009	Sites in UTR
FAM76B	NM_144664	family with sequence similarity 76, member B	2	0	1	1	0	0	0	0	-0.12	0.68	2007, 2009	Sites in UTR
PTGER2	NM_000956	prostaglandin E receptor 2 (subtype EP2), 53kDa	1	1	0	0	0	0	0	0	-0.12	< 0.1	2009	Sites in UTR
ATP11B	NM_014616	ATPase, class VI, type 11B	1	0	1	0	2	0	1	1	-0.12	0.72	2009	Sites in UTR
ARHGAP26	NM_001135608	Rho GTPase activating protein 26	1	0	1	0	0	0	0	0	-0.12	0.78	2009	Sites in UTR
PDPK1	NM_002613	3-phosphoinositide dependent protein kinase-1	1	0	1	0	0	0	0	0	-0.12	0.65	2005, 2007, 2009	Sites in UTR
RALGPS2	NM_152663	Ral GEF with PH domain and SH3 binding motif 2	1	1	0	0	1	0	1	0	-0.12	0.91		Sites in UTR
FLI1	NM_001167681	Friend leukemia virus integration 1	1	1	0	0	0	0	0	0	-0.12	0.68	2007, 2009	Sites in UTR
RDH10	NM_172037	retinol dehydrogenase 10 (all-trans)	1	0	1	0	1	0	0	1	-0.12	0.85	2005, 2007, 2009	Sites in UTR
RBM12B	NM_203390	RNA binding motif protein 12B	1	0	1	0	0	0	0	0	-0.12	0.86	2009	Sites in UTR
LRRTM3	NM_178011	leucine rich repeat transmembrane neuronal 3	1	0	1	0	0	0	0	0	-0.11	0.77	2007, 2009	Sites in UTR
KIAA0040	NM_001162893	KIAA0040	1	0	1	0	0	0	0	0	-0.11	0.74		Sites in UTR
RHOA	NM_001664	ras homolog gene family, member A	1	0	1	0	0	0	0	0	-0.11	0.39	2005, 2007, 2009	Sites in UTR
CDH6	NM_004932	cadherin 6, type 2, K-cadherin (fetal kidney)	1	1	0	0	2	0	1	1	-0.11	< 0.1	2009	Sites in UTR
ARHGEF17	NM_014786	Rho guanine nucleotide exchange factor (GEF) 17	1	0	1	0	0	0	0	0	-0.11	0.84	2005, 2007, 2009	Sites in UTR
TXLNG	NM_001168683	taxilin gamma	1	1	0	0	1	0	1	0	-0.11	0.71		Sites in UTR
UBA6	NM_018227	ubiquitin-like modifier activating enzyme 6	1	1	0	0	0	0	0	0	-0.11	0.53	2007, 2009	Sites in UTR
FAM49B	NM_016623	family with sequence similarity 49, member B	1	0	1	0	0	0	0	0	-0.11	0.45	2009	Sites in UTR
DDX1	NM_004939	DEAD (Asp-Glu-Ala-Asp) box polypeptide 1	1	0	1	0	0	0	0	0	-0.11	0.29		Sites in UTR
ST3GAL2	NM_006927	ST3 beta-galactoside alpha-2,3-sialyltransferase 2	1	0	1	0	0	0	0	0	-0.11	0.86	2009	Sites in UTR
RIMS3	NM_014747	regulating synaptic membrane exocytosis 3	1	0	1	0	0	0	0	0	-0.11	0.77	2009	Sites in UTR
APAF1	NM_001160	apoptotic peptidase activating factor 1	1	0	1	0	1	0	0	1	-0.11	0.72	2009	Sites in UTR
FHOD1	NM_013241	formin homology 2 domain containing 1	1	1	0	0	0	0	0	0	-0.11	0.9	2005, 2007, 2009	Sites in UTR
SUZ12	NM_015355	suppressor of zeste 12 homolog (Drosophila)	1	1	0	0	0	0	0	0	-0.11	0.78	2009	Sites in UTR
C5orf13	NM_001142474	chromosome 5 open reading frame 13	1	0	1	0	0	0	0	0	-0.11	0.42	2009	Sites in UTR
CASC4	NM_138423	cancer susceptibility candidate 4	1	0	1	0	2	0	2	0	-0.11	0.53	2009	Sites in UTR
UHRF1BP1	NM_017754	UHRF1 binding protein 1	1	0	1	0	0	0	0	0	-0.11	0.87	2009	Sites in UTR
CDR2L	NM_014603	cerebellar degeneration-related protein 2-like	1	0	1	0	0	0	0	0	-0.11	0.66	2009	Sites in UTR
NGEF	NM_001114090	neuronal guanine nucleotide exchange factor	1	1	0	0	0	0	0	0	-0.11	< 0.1	2005, 2007, 2009	Sites in UTR
MAP3K1	NM_005921	mitogen-activated protein kinase kinase kinase 1	1	1	0	0	0	0	0	0	-0.11	0.6	2009	Sites in UTR
AHNAK	NM_001620	AHNAK nucleoprotein	1	0	1	0	0	0	0	0	-0.11	0.54	2009	Sites in UTR
SYNJ2BP	NM_018373	synaptojanin 2 binding protein	1	0	1	0	1	0	1	0	-0.11	0.56		Sites in UTR
CDK12	NM_015083	cyclin-dependent kinase 12	1	0	1	0	1	0	1	0	-0.11	0.45	2009	Sites in UTR
SOS1	NM_005633	son of sevenless homolog 1 (Drosophila)	1	0	1	0	2	0	2	0	-0.11	0.45		Sites in UTR
CDC27	NM_001114091	cell division cycle 27 homolog (S. cerevisiae)	1	0	1	0	0	0	0	0	-0.1	0.4		Sites in UTR
PCNP	NM_020357	PEST proteolytic signal containing nuclear protein	1	0	1	0	0	0	0	0	-0.1	0.31	2005, 2007	Sites in UTR
FAM179B	NM_015091	family with sequence similarity 179, member B	1	1	0	0	0	0	0	0	-0.1	< 0.1	2005, 2007, 2009	Sites in UTR
KBTBD8	NM_032505	kelch repeat and BTB (POZ) domain containing 8	1	0	1	0	0	0	0	0	-0.1	0.41	2009	Sites in UTR
RBM20	NM_001134363	RNA binding motif protein 20	1	1	0	0	0	0	0	0	-0.1	< 0.1		Sites in UTR
HEG1	NM_020733	HEG homolog 1 (zebrafish)	1	0	0	1	2	0	1	1	-0.1	0.32	2009	Sites in UTR
YME1L1	NM_014263	YME1-like 1 (S. cerevisiae)	1	0	1	0	0	0	0	0	-0.1	0.66	2009	Sites in UTR
TMCC1	NM_001017395	transmembrane and coiled-coil domain family 1	1	0	1	0	0	0	0	0	-0.1	0.71	2005, 2007, 2009	Sites in UTR
CHD1	NM_001270	chromodomain helicase DNA binding protein 1	1	0	1	0	0	0	0	0	-0.1	0.47	2009	Sites in UTR
KCNQ3	NM_001204824	potassium voltage-gated channel, KQT-like subfamily, member 3	1	1	0	0	1	1	0	0	-0.1	< 0.1		Sites in UTR
NAPB	NM_022080	N-ethylmaleimide-sensitive factor attachment protein, beta	1	0	1	0	0	0	0	0	-0.1	0.85	2005, 2007, 2009	Sites in UTR
ATP11C	NM_001010986	ATPase, class VI, type 11C	1	1	0	0	1	0	1	0	-0.1	0.46	2009	Sites in UTR
RPL36A-HNRNPH2	NM_001199973	RPL36A-HNRNPH2 readthrough	1	0	1	0	0	0	0	0	-0.1	0.35		Sites in UTR
MAFA	NM_201589	v-maf musculoaponeurotic fibrosarcoma oncogene homolog A (avian)	1	0	1	0	0	0	0	0	-0.1	0.28		Sites in UTR
MKL2	NM_014048	MKL/myocardin-like 2	1	0	1	0	1	0	1	0	-0.1	0.36		Sites in UTR
MATR3	NM_001194954	matrin 3	1	1	0	0	0	0	0	0	-0.1	0.92	2005, 2007, 2009	Sites in UTR
VASH1	NM_014909	vasohibin 1	1	0	1	0	1	0	1	0	-0.1	0.79	2007, 2009	Sites in UTR
DCUN1D4	NM_001040402	DCN1, defective in cullin neddylation 1, domain containing 4 (S. cerevisiae)	1	0	1	0	0	0	0	0	-0.1	0.67	2009	Sites in UTR
GPR146	NM_138445	G protein-coupled receptor 146	1	0	1	0	0	0	0	0	-0.1	0.6	2005, 2007, 2009	Sites in UTR
SAR1B	NM_001033503	SAR1 homolog B (S. cerevisiae)	1	0	1	0	0	0	0	0	-0.1	0.31		Sites in UTR
ICA1L	NM_138468	islet cell autoantigen 1,69kDa-like	1	0	1	0	3	0	1	2	-0.1	0.35	2009	Sites in UTR
PAM	NM_000919	peptidylglycine alpha-amidating monooxygenase	1	0	1	0	0	0	0	0	-0.1	0.69	2005, 2007	Sites in UTR
ODZ1	NM_001163278	odz, odd Oz/ten-m homolog 1 (Drosophila)	1	0	1	0	1	0	1	0	-0.1	0.71	2007, 2009	Sites in UTR
TTC33	NM_012382	tetratricopeptide repeat domain 33	1	0	1	0	1	1	0	0	-0.1	0.53	2009	Sites in UTR
YOD1	NM_018566	YOD1 OTU deubiquinating enzyme 1 homolog (S. cerevisiae)	1	0	1	0	3	0	1	2	-0.1	0.51	2009	Sites in UTR
DCX	NM_000555	doublecortin	1	0	0	1	2	0	1	1	-0.1	0.24	2005, 2007	Sites in UTR
PPP1R9A	NM_001166160	protein phosphatase 1, regulatory (inhibitor) subunit 9A	1	0	0	1	2	0	1	1	-0.1	0.26	2009	Sites in UTR
TEAD1	NM_021961	TEA domain family member 1 (SV40 transcriptional enhancer factor)	1	0	1	0	0	0	0	0	-0.1	0.86	2005, 2007, 2009	Sites in UTR
RABEP1	NM_001083585	rabaptin, RAB GTPase binding effector protein 1	1	0	1	0	0	0	0	0	-0.1	0.65	2009	Sites in UTR
CRHBP	NM_001882	corticotropin releasing hormone binding protein	1	0	1	0	0	0	0	0	-0.1	0.42	2009	Sites in UTR
DNAJC5	NM_025219	DnaJ (Hsp40) homolog, subfamily C, member 5	1	0	1	0	1	0	1	0	-0.09	0.88	2009	Sites in UTR
SMAD2	NM_001003652	SMAD family member 2	1	0	1	0	0	0	0	0	-0.09	0.86	2009	Sites in UTR
ASPH	NM_001164750	aspartate beta-hydroxylase	1	0	1	0	1	0	1	0	-0.09	0.54		Sites in UTR
C6orf62	NM_030939	chromosome 6 open reading frame 62	1	0	1	0	0	0	0	0	-0.09	0.51	2005, 2007, 2009	Sites in UTR
CHST2	NM_004267	carbohydrate (N-acetylglucosamine-6-O) sulfotransferase 2	1	0	0	1	0	0	0	0	-0.09	0.24	2007, 2009	Sites in UTR
CHMP5	NM_001195536	chromatin modifying protein 5	1	1	0	0	0	0	0	0	-0.09	0.74	2009	Sites in UTR
PIN1	NM_006221	peptidylprolyl cis/trans isomerase, NIMA-interacting 1	1	0	1	0	0	0	0	0	-0.09	0.7	2005, 2007, 2009	Sites in UTR
SEC61A2	NM_001142628	Sec61 alpha 2 subunit (S. cerevisiae)	1	0	1	0	0	0	0	0	-0.09	0.45		Sites in UTR
EIF5B	NM_015904	eukaryotic translation initiation factor 5B	1	0	1	0	0	0	0	0	-0.09	0.44	2005, 2007, 2009	Sites in UTR
CALHM1	NM_001001412	calcium homeostasis modulator 1	1	1	0	0	0	0	0	0	-0.09	0.56	2009	Sites in UTR
MTUS1	NM_001001924	microtubule associated tumor suppressor 1	1	0	1	0	0	0	0	0	-0.09	0.42	2005, 2007, 2009	Sites in UTR
ZIC3	NM_003413	Zic family member 3	1	0	1	0	0	0	0	0	-0.09	0.32	2005, 2007	Sites in UTR
HNRNPU	NM_004501	heterogeneous nuclear ribonucleoprotein U (scaffold attachment factor A)	1	0	1	0	1	0	0	1	-0.09	0.91	2005, 2007, 2009	Sites in UTR
FSTL1	NM_007085	follistatin-like 1	1	0	1	0	1	0	1	0	-0.09	0.72	2009	Sites in UTR
MON2	NM_015026	MON2 homolog (S. cerevisiae)	1	1	0	0	1	0	1	0	-0.09	< 0.1		Sites in UTR
TSGA14	NM_018718	testis specific, 14	2	1	1	0	1	0	0	1	-0.09	0.84	2005, 2007, 2009	Sites in UTR
EIF2B5	NM_003907	eukaryotic translation initiation factor 2B, subunit 5 epsilon, 82kDa	1	0	1	0	0	0	0	0	-0.09	0.42	2005, 2007, 2009	Sites in UTR
TMEM178	NM_001167959	transmembrane protein 178	1	0	1	0	0	0	0	0	-0.09	0.36		Sites in UTR
OSBPL11	NM_022776	oxysterol binding protein-like 11	1	1	0	0	0	0	0	0	-0.09	0.57	2005, 2007, 2009	Sites in UTR
ARRDC3	NM_020801	arrestin domain containing 3	1	0	1	0	0	0	0	0	-0.09	0.41		Sites in UTR
CREBL2	NM_001310	cAMP responsive element binding protein-like 2	1	0	1	0	0	0	0	0	-0.09	0.35		Sites in UTR
WDFY3	NM_014991	WD repeat and FYVE domain containing 3	1	0	1	0	0	0	0	0	-0.09	0.29	2005, 2007	Sites in UTR
PDE5A	NM_001083	phosphodiesterase 5A, cGMP-specific	1	0	0	1	3	0	2	1	-0.09	0.23	2007	Sites in UTR
SLC1A2	NM_001195728	solute carrier family 1 (glial high affinity glutamate transporter), member 2	3	1	2	0	1	0	1	0	> -0.09	0.98	2005, 2007, 2009	Sites in UTR
STRN	NM_003162	striatin, calmodulin binding protein	2	0	2	0	3	0	2	1	> -0.09	0.96		Sites in UTR
RAB11FIP2	NM_014904	RAB11 family interacting protein 2 (class I)	1	1	0	0	4	1	0	3	> -0.09	0.69	2005, 2007, 2009	Sites in UTR
AAK1	NM_014911	AP2 associated kinase 1	1	0	1	0	4	0	3	1	> -0.09	0.58	2009	Sites in UTR
SLC5A3	NM_006933	solute carrier family 5 (sodium/myo-inositol cotransporter), member 3	1	0	0	1	4	0	4	0	> -0.09	0.33	2009	Sites in UTR
BMI1	NM_005180	BMI1 polycomb ring finger oncogene	1	0	1	0	0	0	0	0	-0.09	0.59	2007, 2009	Sites in UTR
COMMD3-BMI1	NM_001204062	COMMD3-BMI1 readthrough	1	0	1	0	0	0	0	0	-0.09	0.59		Sites in UTR
WNT1	NM_005430	wingless-type MMTV integration site family, member 1	1	0	1	0	0	0	0	0	-0.09	0.35		Sites in UTR
SNX13	NM_015132	sorting nexin 13	1	0	0	1	0	0	0	0	-0.09	0.26		Sites in UTR
MBOAT2	NM_138799	membrane bound O-acyltransferase domain containing 2	1	0	1	0	0	0	0	0	-0.09	0.87	2007, 2009	Sites in UTR
THRB	NM_000461	thyroid hormone receptor, beta (erythroblastic leukemia viral (v-erb-a) oncogene homolog 2, avian)	1	0	1	0	2	0	1	1	-0.09	0.28		Sites in UTR
CNTFR	NM_001207011	ciliary neurotrophic factor receptor	1	0	1	0	0	0	0	0	-0.09	0.74	2005, 2007, 2009	Sites in UTR
TMEM237	NM_001044385	transmembrane protein 237	1	0	1	0	0	0	0	0	-0.09	0.72	2009	Sites in UTR
RPS6KA2	NM_001006932	ribosomal protein S6 kinase, 90kDa, polypeptide 2	1	0	1	0	0	0	0	0	-0.09	0.53	2007, 2009	Sites in UTR
RHOT1	NM_001033566	ras homolog gene family, member T1	1	0	1	0	0	0	0	0	-0.09	0.45	2007, 2009	Sites in UTR
HIPK2	NM_001113239	homeodomain interacting protein kinase 2	1	0	1	0	1	0	0	1	-0.09	0.86	2009	Sites in UTR
SLC4A7	NM_003615	solute carrier family 4, sodium bicarbonate cotransporter, member 7	1	1	0	0	2	0	1	1	-0.09	0.89	2009	Sites in UTR
USP31	NM_020718	ubiquitin specific peptidase 31	1	0	1	0	2	0	2	0	-0.09	0.63	2009	Sites in UTR
SLC38A2	NM_018976	solute carrier family 38, member 2	1	1	0	0	0	0	0	0	-0.09	0.73	2007, 2009	Sites in UTR
CAB39	NM_001130849	calcium binding protein 39	1	0	1	0	0	0	0	0	-0.09	0.48	2005, 2007, 2009	Sites in UTR
ICK	NM_014920	intestinal cell (MAK-like) kinase	1	0	1	0	0	0	0	0	-0.08	0.8	2005, 2007, 2009	Sites in UTR
GABBR2	NM_005458	gamma-aminobutyric acid (GABA) B receptor, 2	1	0	1	0	0	0	0	0	-0.08	0.74	2007, 2009	Sites in UTR
ZNF362	NM_152493	zinc finger protein 362	1	0	1	0	0	0	0	0	-0.08	0.73	2009	Sites in UTR
CNOT4	NM_001190847	CCR4-NOT transcription complex, subunit 4	1	0	1	0	0	0	0	0	-0.08	0.6	2005, 2007, 2009	Sites in UTR
HOOK1	NM_015888	hook homolog 1 (Drosophila)	1	1	0	0	1	0	0	1	-0.08	0.84	2009	Sites in UTR
CYP1B1	NM_000104	cytochrome P450, family 1, subfamily B, polypeptide 1	1	0	1	0	2	0	1	1	-0.08	0.57	2005, 2007, 2009	Sites in UTR
ZNF655	NM_001009960	zinc finger protein 655	1	0	1	0	2	1	1	0	-0.08	0.43		Sites in UTR
ETV5	NM_004454	ets variant 5	1	0	1	0	1	0	0	1	-0.08	0.55	2005, 2007, 2009	Sites in UTR
PPP1R9B	NM_032595	protein phosphatase 1, regulatory (inhibitor) subunit 9B	1	0	1	0	0	0	0	0	-0.08	0.63	2007, 2009	Sites in UTR
SLC12A5	NM_001134771	solute carrier family 12 (potassium/chloride transporter), member 5	1	0	1	0	0	0	0	0	-0.08	0.48	2009	Sites in UTR
NUDT4	NM_019094	nudix (nucleoside diphosphate linked moiety X)-type motif 4	1	1	0	0	1	0	1	0	-0.08	0.85	2005, 2007, 2009	Sites in UTR
PAG1	NM_018440	phosphoprotein associated with glycosphingolipid microdomains 1	1	0	1	0	1	1	0	0	-0.08	0.85	2009	Sites in UTR
MBLAC2	NM_203406	metallo-beta-lactamase domain containing 2	1	0	1	0	2	0	1	1	-0.08	0.52	2005, 2007, 2009	Sites in UTR
CHN2	NM_001039936	chimerin (chimaerin) 2	1	1	0	0	0	0	0	0	-0.08	0.75	2009	Sites in UTR
SPRYD4	NM_207344	SPRY domain containing 4	1	0	1	0	0	0	0	0	-0.08	0.46	2009	Sites in UTR
SDC2	NM_002998	syndecan 2	1	0	1	0	0	0	0	0	-0.08	0.41	2007, 2009	Sites in UTR
ZNF566	NM_001145343	zinc finger protein 566	1	1	0	0	0	0	0	0	-0.08	< 0.1		Sites in UTR
C6orf204	NM_001042475	chromosome 6 open reading frame 204	2	1	1	0	1	1	0	0	> -0.08	0.49		Sites in UTR
USP46	NM_001134223	ubiquitin specific peptidase 46	1	1	0	0	2	1	1	0	> -0.08	0.25		Sites in UTR
RBBP4	NM_001135255	retinoblastoma binding protein 4	1	0	1	0	3	1	1	1	> -0.08	0.39		Sites in UTR
PHC3	NM_024947	polyhomeotic homolog 3 (Drosophila)	1	1	0	0	4	0	1	3	> -0.08	0.38	2009	Sites in UTR
PPP2R2C	NM_001206994	protein phosphatase 2, regulatory subunit B, gamma	1	1	0	0	0	0	0	0	-0.08	0.92	2005, 2007, 2009	Sites in UTR
IGSF3	NM_001007237	immunoglobulin superfamily, member 3	1	0	1	0	0	0	0	0	-0.08	0.82	2005, 2007, 2009	Sites in UTR
MEX3C	NM_016626	mex-3 homolog C (C. elegans)	1	0	1	0	0	0	0	0	-0.08	0.64	2005, 2007, 2009	Sites in UTR
CYTH3	NM_004227	cytohesin 3	1	1	0	0	1	1	0	0	-0.08	0.9	2009	Sites in UTR
SRGAP1	NM_020762	SLIT-ROBO Rho GTPase activating protein 1	1	0	1	0	0	0	0	0	-0.08	0.89		Sites in UTR
CASZ1	NM_001079843	castor zinc finger 1	1	0	1	0	0	0	0	0	-0.08	0.82	2007, 2009	Sites in UTR
PIP4K2A	NM_005028	phosphatidylinositol-5-phosphate 4-kinase, type II, alpha	1	0	1	0	0	0	0	0	-0.08	0.65	2009	Sites in UTR
ATL2	NM_022374	atlastin GTPase 2	1	1	0	0	1	0	1	0	-0.08	0.28	2009	Sites in UTR
FAM81A	NM_152450	family with sequence similarity 81, member A	1	1	0	0	0	0	0	0	-0.08	< 0.1		Sites in UTR
C9orf5	NM_032012	chromosome 9 open reading frame 5	1	0	1	0	1	0	0	1	-0.08	0.6	2009	Sites in UTR
ARL2BP	NM_012106	ADP-ribosylation factor-like 2 binding protein	1	0	0	1	1	0	0	1	-0.08	0.24	2007, 2009	Sites in UTR
CORO1C	NM_014325	coronin, actin binding protein, 1C	1	0	1	0	0	0	0	0	-0.08	0.86	2005, 2007, 2009	Sites in UTR
BLCAP	NM_001167820	bladder cancer associated protein	1	0	1	0	0	0	0	0	-0.08	0.4	2009	Sites in UTR
FOXN2	NM_002158	forkhead box N2	1	0	0	1	1	1	0	0	-0.08	0.26	2007, 2009	Sites in UTR
PGM2L1	NM_173582	phosphoglucomutase 2-like 1	1	0	0	1	1	0	0	1	-0.08	0.23		Sites in UTR
IP6K1	NM_001006115	inositol hexakisphosphate kinase 1	1	0	1	0	1	0	1	0	-0.07	0.54	2005, 2007, 2009	Sites in UTR
ST6GALNAC5	NM_030965	ST6 (alpha-N-acetyl-neuraminyl-2,3-beta-galactosyl-1,3)-N-acetylgalactosaminide alpha-2,6-sialyltransferase 5	1	0	1	0	0	0	0	0	-0.07	0.73	2005, 2007, 2009	Sites in UTR
MGAT3	NM_001098270	mannosyl (beta-1,4-)-glycoprotein beta-1,4-N-acetylglucosaminyltransferase	1	0	0	1	0	0	0	0	-0.07	0.25	2009	Sites in UTR
INPP4A	NM_001134224	inositol polyphosphate-4-phosphatase, type I, 107kDa	1	1	0	0	2	0	1	1	-0.07	0.76		Sites in UTR
LATS2	NM_014572	LATS, large tumor suppressor, homolog 2 (Drosophila)	1	0	1	0	0	0	0	0	-0.07	0.57	2007, 2009	Sites in UTR
NEGR1	NM_173808	neuronal growth regulator 1	2	0	2	0	1	0	0	1	-0.07	0.83	2007, 2009	Sites in UTR
DNMT3A	NM_022552	DNA (cytosine-5-)-methyltransferase 3 alpha	1	0	1	0	0	0	0	0	-0.07	0.28	2005, 2007	Sites in UTR
RIMKLB	NM_020734	ribosomal modification protein rimK-like family member B	2	1	1	0	0	0	0	0	-0.07	0.91	2007, 2009	Sites in UTR
ANKRD28	NM_001195098	ankyrin repeat domain 28	1	0	1	0	1	0	1	0	-0.07	0.85	2007, 2009	Sites in UTR
SYVN1	NM_032431	synovial apoptosis inhibitor 1, synoviolin	1	1	0	0	0	0	0	0	-0.07	0.79	2005, 2007, 2009	Sites in UTR
PKP1	NM_000299	plakophilin 1 (ectodermal dysplasia/skin fragility syndrome)	1	0	1	0	0	0	0	0	-0.07	0.7	2009	Sites in UTR
SHROOM1	NM_001172700	shroom family member 1	1	0	1	0	0	0	0	0	-0.07	0.47		Sites in UTR
ZCCHC24	NM_153367	zinc finger, CCHC domain containing 24	1	1	0	0	0	0	0	0	-0.07	0.92	2005, 2007, 2009	Sites in UTR
ELMOD1	NM_001130037	ELMO/CED-12 domain containing 1	1	0	0	1	0	0	0	0	-0.07	0.25	2005, 2007, 2009	Sites in UTR
SIX1	NM_005982	SIX homeobox 1	1	1	0	0	0	0	0	0	-0.07	0.24		Sites in UTR
JAKMIP3	NM_001105521	Janus kinase and microtubule interacting protein 3	1	0	1	0	1	0	0	1	-0.07	0.64		Sites in UTR
PTPN11	NM_002834	protein tyrosine phosphatase, non-receptor type 11	1	0	0	1	1	0	1	0	-0.07	0.26	2007, 2009	Sites in UTR
C11orf95	NM_001144936	chromosome 11 open reading frame 95	2	2	0	0	1	0	0	1	> -0.07	0.96		Sites in UTR
ESRRG	NM_001134285	estrogen-related receptor gamma	1	1	0	0	2	0	2	0	> -0.07	0.79	2005, 2007, 2009	Sites in UTR
ZNF697	NM_001080470	zinc finger protein 697	1	1	0	0	2	0	2	0	> -0.07	0.61	2009	Sites in UTR
FAM126B	NM_173822	family with sequence similarity 126, member B	2	0	2	0	2	0	1	1	> -0.07	0.75		Sites in UTR
CDC73	NM_024529	cell division cycle 73, Paf1/RNA polymerase II complex component, homolog (S. cerevisiae)	1	1	0	0	3	0	1	2	> -0.07	0.3		Sites in UTR
UBE2R2	NM_017811	ubiquitin-conjugating enzyme E2R 2	1	1	0	0	0	0	0	0	-0.07	0.86	2009	Sites in UTR
ADCY2	NM_020546	adenylate cyclase 2 (brain)	1	0	1	0	0	0	0	0	-0.07	0.89	2005, 2007, 2009	Sites in UTR
FYN	NM_001242779	FYN oncogene related to SRC, FGR, YES	1	0	0	1	0	0	0	0	-0.07	0.23	2009	Sites in UTR
ASH1L	NM_018489	ash1 (absent, small, or homeotic)-like (Drosophila)	2	0	1	1	0	0	0	0	-0.07	0.69	2009	Sites in UTR
SMURF2	NM_022739	SMAD specific E3 ubiquitin protein ligase 2	1	0	1	0	0	0	0	0	-0.07	0.5	2005, 2007, 2009	Sites in UTR
FAM60A	NM_001135811	family with sequence similarity 60, member A	1	0	1	0	0	0	0	0	-0.07	0.71	2009	Sites in UTR
PPPDE2	NM_015704	PPPDE peptidase domain containing 2	1	0	0	1	1	0	1	0	-0.06	0.43		Sites in UTR
MLL3	NM_170606	myeloid/lymphoid or mixed-lineage leukemia 3	1	0	1	0	0	0	0	0	-0.06	0.64	2007, 2009	Sites in UTR
SLITRK1	NM_052910	SLIT and NTRK-like family, member 1	1	1	0	0	0	0	0	0	-0.06	0.61	2005, 2007, 2009	Sites in UTR
VLDLR	NM_001018056	very low density lipoprotein receptor	1	0	1	0	0	0	0	0	-0.06	0.45	2005, 2007, 2009	Sites in UTR
FRMD6	NM_001042481	FERM domain containing 6	1	1	0	0	1	0	0	1	-0.06	0.62	2007, 2009	Sites in UTR
PAK6	NM_001128628	p21 protein (Cdc42/Rac)-activated kinase 6	1	0	1	0	0	0	0	0	-0.06	0.72	2009	Sites in UTR
ETF1	NM_004730	eukaryotic translation termination factor 1	1	0	0	1	0	0	0	0	-0.06	0.23	2005, 2007	Sites in UTR
SYS1	NM_001197129	SYS1 Golgi-localized integral membrane protein homolog (S. cerevisiae)	1	0	1	0	1	0	0	1	-0.06	0.56	2009	Sites in UTR
G2E3	NM_017769	G2/M-phase specific E3 ubiquitin protein ligase	1	0	0	1	1	0	1	0	-0.06	0.33		Sites in UTR
SASH1	NM_015278	SAM and SH3 domain containing 1	1	0	1	0	1	1	0	0	-0.06	0.29		Sites in UTR
WDR82	NM_025222	WD repeat domain 82	2	1	1	0	1	0	0	1	> -0.06	0.98	2007, 2009	Sites in UTR
BCL11B	NM_022898	B-cell CLL/lymphoma 11B (zinc finger protein)	2	0	2	0	1	0	1	0	> -0.06	0.87	2005, 2007, 2009	Sites in UTR
NFIB	NM_001190737	nuclear factor I/B	2	0	2	0	1	0	1	0	> -0.06	0.85	2007, 2009	Sites in UTR
LCOR	NM_001170765	ligand dependent nuclear receptor corepressor	2	1	1	0	1	0	0	1	> -0.06	0.74		Sites in UTR
WNK3	NM_001002838	WNK lysine deficient protein kinase 3	1	0	1	0	2	0	2	0	> -0.06	0.5		Sites in UTR
ZNF652	NM_001145365	zinc finger protein 652	1	1	0	0	2	0	1	1	> -0.06	0.44	2009	Sites in UTR
BNC2	NM_017637	basonuclin 2	3	0	2	1	1	0	0	1	> -0.06	0.95	2009	Sites in UTR
UBN2	NM_173569	ubinuclein 2	1	0	1	0	4	0	0	4	> -0.06	0.91	2009	Sites in UTR
PAK7	NM_020341	p21 protein (Cdc42/Rac)-activated kinase 7	1	1	0	0	0	0	0	0	-0.06	< 0.1	2005, 2007, 2009	Sites in UTR
RAB23	NM_016277	RAB23, member RAS oncogene family	1	0	1	0	0	0	0	0	-0.06	0.41	2009	Sites in UTR
FGD1	NM_004463	FYVE, RhoGEF and PH domain containing 1	1	0	1	0	0	0	0	0	-0.06	0.56	2005, 2007, 2009	Sites in UTR
B3GALNT1	NM_001038628	beta-1,3-N-acetylgalactosaminyltransferase 1 (globoside blood group)	1	0	1	0	0	0	0	0	-0.06	0.5	2009	Sites in UTR
JMY	NM_152405	junction mediating and regulatory protein, p53 cofactor	1	0	0	1	1	0	0	1	-0.06	0.26		Sites in UTR
RAC1	NM_006908	ras-related C3 botulinum toxin substrate 1 (rho family, small GTP binding protein Rac1)	1	0	1	0	0	0	0	0	-0.06	0.46	2005, 2007, 2009	Sites in UTR
ARL3	NM_004311	ADP-ribosylation factor-like 3	1	0	0	1	0	0	0	0	-0.06	0.26	2009	Sites in UTR
SETD7	NM_030648	SET domain containing (lysine methyltransferase) 7	1	0	0	1	0	0	0	0	-0.06	0.26	2007, 2009	Sites in UTR
GRIP1	NM_001178074	glutamate receptor interacting protein 1	1	0	0	1	0	0	0	0	-0.06	0.24		Sites in UTR
SRF	NM_003131	serum response factor (c-fos serum response element-binding transcription factor)	2	0	1	1	0	0	0	0	-0.06	0.84	2005, 2007, 2009	Sites in UTR
ESRP1	NM_001034915	epithelial splicing regulatory protein 1	1	0	1	0	0	0	0	0	-0.06	0.5	2009	Sites in UTR
MYT1	NM_004535	myelin transcription factor 1	1	0	1	0	0	0	0	0	-0.05	0.76	2005, 2007, 2009	Sites in UTR
TUBB	NM_178014	tubulin, beta	1	1	0	0	0	0	0	0	-0.05	0.73	2005, 2007, 2009	Sites in UTR
TRIL	NM_014817	TLR4 interactor with leucine-rich repeats	1	0	1	0	0	0	0	0	-0.05	0.4	2007, 2009	Sites in UTR
MFHAS1	NM_004225	malignant fibrous histiocytoma amplified sequence 1	1	0	1	0	0	0	0	0	-0.05	0.39		Sites in UTR
LRRC8A	NM_001127244	leucine rich repeat containing 8 family, member A	1	0	1	0	1	0	1	0	-0.05	0.5	2009	Sites in UTR
TBP	NM_001172085	TATA box binding protein	1	0	1	0	0	0	0	0	-0.05	0.59	2005, 2007, 2009	Sites in UTR
CGGBP1	NM_001008390	CGG triplet repeat binding protein 1	1	0	0	1	0	0	0	0	-0.05	0.25	2005, 2007, 2009	Sites in UTR
HDAC4	NM_006037	histone deacetylase 4	2	0	1	1	0	0	0	0	-0.05	0.62	2005, 2007, 2009	Sites in UTR
DDIT4L	NM_145244	DNA-damage-inducible transcript 4-like	1	1	0	0	0	0	0	0	-0.05	0.71	2009	Sites in UTR
CBX4	NM_003655	chromobox homolog 4	1	0	0	1	1	0	1	0	-0.05	0.28	2005, 2007, 2009	Sites in UTR
NR3C1	NM_000176	nuclear receptor subfamily 3, group C, member 1 (glucocorticoid receptor)	2	0	2	0	0	0	0	0	-0.05	0.78	2005, 2007	Sites in UTR
ULK2	NM_014683	unc-51-like kinase 2 (C. elegans)	1	1	0	0	1	0	1	0	> -0.05	0.92	2005, 2007, 2009	Sites in UTR
CBX5	NM_001127321	chromobox homolog 5	1	1	0	0	1	0	1	0	> -0.05	0.92		Sites in UTR
PEAK1	NM_024776	NKF3 kinase family member	1	1	0	0	1	0	1	0	> -0.05	0.83	2009	Sites in UTR
ZMAT3	NM_022470	zinc finger, matrin-type 3	1	1	0	0	1	0	1	0	> -0.05	0.55		Sites in UTR
ANO6	NM_001025356	anoctamin 6	1	0	1	0	1	1	0	0	> -0.05	0.52	2009	Sites in UTR
KLF12	NM_007249	Kruppel-like factor 12	2	0	2	0	1	0	0	1	> -0.05	0.76	2005, 2007, 2009	Sites in UTR
GPC6	NM_005708	glypican 6	1	0	1	0	2	0	1	1	> -0.05	0.61		Sites in UTR
SIKE1	NM_001102396	suppressor of IKBKE 1	1	1	0	0	2	0	0	2	> -0.05	0.4		Sites in UTR
PPP1CB	NM_002709	protein phosphatase 1, catalytic subunit, beta isozyme	2	1	0	1	1	0	0	1	> -0.05	0.3	2009	Sites in UTR
PTBP1	NM_002819	polypyrimidine tract binding protein 1	1	0	1	0	0	0	0	0	-0.05	0.86	2005, 2007, 2009	Sites in UTR
ARHGDIA	NM_001185077	Rho GDP dissociation inhibitor (GDI) alpha	1	0	1	0	0	0	0	0	-0.05	0.63	2005, 2007, 2009	Sites in UTR
GPR111	NM_153839	G protein-coupled receptor 111	1	0	1	0	1	0	1	0	-0.05	0.42		Sites in UTR
TBC1D22B	NM_017772	TBC1 domain family, member 22B	1	0	1	0	0	0	0	0	-0.05	0.76	2005, 2007, 2009	Sites in UTR
SRP72	NM_006947	signal recognition particle 72kDa	1	1	0	0	0	0	0	0	-0.05	0.24	2009	Sites in UTR
TJP1	NM_003257	tight junction protein 1 (zona occludens 1)	1	0	0	1	0	0	0	0	-0.05	0.24	2009	Sites in UTR
HS2ST1	NM_012262	heparan sulfate 2-O-sulfotransferase 1	2	0	2	0	0	0	0	0	-0.05	0.85	2005, 2007, 2009	Sites in UTR
TP53INP1	NM_001135733	tumor protein p53 inducible nuclear protein 1	1	0	0	1	1	0	1	0	-0.05	0.33		Sites in UTR
YWHAQ	NM_006826	tyrosine 3-monooxygenase/tryptophan 5-monooxygenase activation protein, theta polypeptide	1	0	0	1	1	0	0	1	-0.05	0.24	2009	Sites in UTR
CNST	NM_152609	consortin, connexin sorting protein	1	1	0	0	0	0	0	0	-0.04	0.65	2009	Sites in UTR
MBTPS2	NM_015884	membrane-bound transcription factor peptidase, site 2	1	0	0	1	1	0	1	0	-0.04	0.23		Sites in UTR
NKX3-2	NM_001189	NK3 homeobox 2	1	0	0	1	0	0	0	0	-0.04	0.25		Sites in UTR
IKBKB	NM_001190720	inhibitor of kappa light polypeptide gene enhancer in B-cells, kinase beta	1	1	0	0	0	0	0	0	-0.04	0.87	2009	Sites in UTR
SPAST	NM_014946	spastin	1	0	1	0	0	0	0	0	-0.04	0.73	2009	Sites in UTR
PRKAB1	NM_006253	protein kinase, AMP-activated, beta 1 non-catalytic subunit	1	0	1	0	0	0	0	0	-0.04	0.54	2009	Sites in UTR
FGD4	NM_139241	FYVE, RhoGEF and PH domain containing 4	1	0	0	1	0	0	0	0	-0.04	0.25		Sites in UTR
EPS8L2	NM_022772	EPS8-like 2	1	0	0	1	0	0	0	0	-0.04	0.23	2005, 2007	Sites in UTR
IRS1	NM_005544	insulin receptor substrate 1	1	0	0	1	2	0	1	1	-0.04	0.26	2005, 2007	Sites in UTR
PRKAR1A	NM_002734	protein kinase, cAMP-dependent, regulatory, type I, alpha (tissue specific extinguisher 1)	1	0	1	0	0	0	0	0	-0.04	0.77	2009	Sites in UTR
EPS15	NM_001159969	epidermal growth factor receptor pathway substrate 15	1	0	1	0	0	0	0	0	-0.04	0.39	2009	Sites in UTR
STRN3	NM_001083893	striatin, calmodulin binding protein 3	1	0	1	0	0	0	0	0	-0.04	0.3		Sites in UTR
DDIT4	NM_019058	DNA-damage-inducible transcript 4	1	0	0	1	0	0	0	0	-0.04	0.25	2009	Sites in UTR
IGF2R	NM_000876	insulin-like growth factor 2 receptor	1	0	1	0	0	0	0	0	-0.04	0.61	2009	Sites in UTR
ZNF395	NM_018660	zinc finger protein 395	1	0	0	1	0	0	0	0	-0.04	0.26	2005, 2007, 2009	Sites in UTR
PARD3B	NM_057177	par-3 partitioning defective 3 homolog B (C. elegans)	1	1	0	0	1	0	0	1	> -0.04	0.88		Sites in UTR
ZCCHC14	NM_015144	zinc finger, CCHC domain containing 14	1	1	0	0	1	0	0	1	> -0.04	0.81	2009	Sites in UTR
CHD2	NM_001271	chromodomain helicase DNA binding protein 2	2	0	2	0	0	0	0	0	> -0.04	0.79	2007, 2009	Sites in UTR
SCN9A	NM_002977	sodium channel, voltage-gated, type IX, alpha subunit	2	0	2	0	0	0	0	0	> -0.04	0.78	2009	Sites in UTR
MIB1	NM_020774	mindbomb homolog 1 (Drosophila)	1	1	0	0	1	0	0	1	> -0.04	0.77	2009	Sites in UTR
CTDSPL2	NM_016396	CTD (carboxy-terminal domain, RNA polymerase II, polypeptide A) small phosphatase like 2	1	0	1	0	1	0	1	0	> -0.04	0.73	2007, 2009	Sites in UTR
COPS2	NM_001143887	COP9 constitutive photomorphogenic homolog subunit 2 (Arabidopsis)	1	1	0	0	1	0	0	1	> -0.04	0.68		Sites in UTR
NEO1	NM_001172623	neogenin 1	2	0	2	0	0	0	0	0	> -0.04	0.65	2009	Sites in UTR
FREM2	NM_207361	FRAS1 related extracellular matrix protein 2	1	0	1	0	1	0	1	0	> -0.04	0.64	2005, 2007, 2009	Sites in UTR
FAM178A	NM_018121	family with sequence similarity 178, member A	1	0	1	0	1	0	1	0	> -0.04	0.62	2005, 2007, 2009	Sites in UTR
C11orf87	NM_207645	chromosome 11 open reading frame 87	1	1	0	0	1	0	0	1	> -0.04	0.62		Sites in UTR
MAPK1IP1L	NM_144578	mitogen-activated protein kinase 1 interacting protein 1-like	1	0	1	0	1	0	1	0	> -0.04	0.6	2009	Sites in UTR
TMEM164	NM_017698	transmembrane protein 164	2	0	2	0	0	0	0	0	> -0.04	0.53		Sites in UTR
DCP2	NM_001242377	DCP2 decapping enzyme homolog (S. cerevisiae)	1	0	1	0	1	0	1	0	> -0.04	0.31		Sites in UTR
RAB8B	NM_016530	RAB8B, member RAS oncogene family	1	1	0	0	1	0	0	1	> -0.04	< 0.1	2007, 2009	Sites in UTR
SLC4A4	NM_001098484	solute carrier family 4, sodium bicarbonate cotransporter, member 4	1	0	1	0	2	0	0	2	> -0.04	0.84	2009	Sites in UTR
ZNF516	NM_014643	zinc finger protein 516	1	0	1	0	2	0	0	2	> -0.04	0.55		Sites in UTR
LTN1	NM_015565	listerin E3 ubiquitin protein ligase 1	1	0	1	0	2	0	0	2	> -0.04	0.28		Sites in UTR
XIAP	NM_001167	X-linked inhibitor of apoptosis	1	0	1	0	0	0	0	0	-0.04	0.8	2005, 2007, 2009	Sites in UTR
CLIP2	NM_003388	CAP-GLY domain containing linker protein 2	1	1	0	0	0	0	0	0	-0.04	0.29	2007, 2009	Sites in UTR
ANKH	NM_054027	ankylosis, progressive homolog (mouse)	1	0	1	0	0	0	0	0	-0.04	0.69	2009	Sites in UTR
RAVER2	NM_018211	ribonucleoprotein, PTB-binding 2	1	0	1	0	0	0	0	0	-0.04	0.42		Sites in UTR
ZBTB5	NM_014872	zinc finger and BTB domain containing 5	1	0	1	0	1	0	0	1	-0.04	0.66	2009	Sites in UTR
ETS2	NM_005239	v-ets erythroblastosis virus E26 oncogene homolog 2 (avian)	1	0	1	0	0	0	0	0	-0.04	0.66	2009	Sites in UTR
SENP5	NM_152699	SUMO1/sentrin specific peptidase 5	1	0	0	1	0	0	0	0	-0.04	0.26	2007, 2009	Sites in UTR
RFX7	NM_022841	regulatory factor X, 7	1	0	1	0	1	0	0	1	-0.04	0.57	2007, 2009	Sites in UTR
MTR	NM_000254	5-methyltetrahydrofolate-homocysteine methyltransferase	1	0	0	1	1	0	1	0	-0.03	0.23		Sites in UTR
ATF7	NM_001130059	activating transcription factor 7	1	0	1	0	0	0	0	0	-0.03	0.4		Sites in UTR
CHSY1	NM_014918	chondroitin sulfate synthase 1	1	0	0	1	1	0	0	1	-0.03	0.24		Sites in UTR
PHF21A	NM_001101802	PHD finger protein 21A	1	0	1	0	0	0	0	0	-0.03	0.87	2005, 2007, 2009	Sites in UTR
FAM168B	NM_001009993	family with sequence similarity 168, member B	1	0	0	1	0	0	0	0	-0.03	0.25	2007	Sites in UTR
SCARA3	NM_016240	scavenger receptor class A, member 3	1	0	0	1	0	0	0	0	-0.03	0.23		Sites in UTR
NKD1	NM_033119	naked cuticle homolog 1 (Drosophila)	1	0	0	1	1	0	1	0	-0.03	0.25		Sites in UTR
SSH2	NM_033389	slingshot homolog 2 (Drosophila)	1	0	1	0	0	0	0	0	-0.03	0.74	2005, 2007, 2009	Sites in UTR
KDM3B	NM_016604	lysine (K)-specific demethylase 3B	1	0	1	0	0	0	0	0	-0.03	0.31		Sites in UTR
TLN1	NM_006289	talin 1	2	0	0	2	0	0	0	0	-0.03	0.44	2007, 2009	Sites in UTR
USP47	NM_017944	ubiquitin specific peptidase 47	1	0	0	1	1	0	1	0	-0.03	0.25	2007, 2009	Sites in UTR
NUMB	NM_001005743	numb homolog (Drosophila)	1	0	1	0	0	0	0	0	-0.03	0.57	2009	Sites in UTR
ACTR1A	NM_005736	ARP1 actin-related protein 1 homolog A, centractin alpha (yeast)	1	0	1	0	0	0	0	0	-0.03	0.42	2009	Sites in UTR
SH3PXD2A	NM_014631	SH3 and PX domains 2A	1	1	0	0	0	0	0	0	> -0.03	0.92	2007, 2009	Sites in UTR
KIAA0355	NM_014686	KIAA0355	1	1	0	0	0	0	0	0	> -0.03	0.92	2007, 2009	Sites in UTR
GNAI3	NM_006496	guanine nucleotide binding protein (G protein), alpha inhibiting activity polypeptide 3	1	1	0	0	0	0	0	0	> -0.03	0.92	2005, 2007, 2009	Sites in UTR
ELL	NM_006532	elongation factor RNA polymerase II	1	1	0	0	0	0	0	0	> -0.03	0.91	2009	Sites in UTR
ZBTB38	NM_001080412	zinc finger and BTB domain containing 38	1	1	0	0	0	0	0	0	> -0.03	0.91	2007, 2009	Sites in UTR
ZC3H4	NM_015168	zinc finger CCCH-type containing 4	1	1	0	0	0	0	0	0	> -0.03	0.9	2007, 2009	Sites in UTR
GIGYF1	NM_022574	GRB10 interacting GYF protein 1	1	1	0	0	0	0	0	0	> -0.03	0.89	2007, 2009	Sites in UTR
SCN3B	NM_001040151	sodium channel, voltage-gated, type III, beta	1	1	0	0	0	0	0	0	> -0.03	0.89	2009	Sites in UTR
KLHL3	NM_017415	kelch-like 3 (Drosophila)	1	1	0	0	0	0	0	0	> -0.03	0.88	2005, 2007, 2009	Sites in UTR
CALU	NM_001130674	calumenin	1	1	0	0	0	0	0	0	> -0.03	0.83	2005, 2007, 2009	Sites in UTR
GOSR2	NM_004287	golgi SNAP receptor complex member 2	1	1	0	0	0	0	0	0	> -0.03	0.83		Sites in UTR
PKIA	NM_006823	protein kinase (cAMP-dependent, catalytic) inhibitor alpha	1	1	0	0	0	0	0	0	> -0.03	0.81	2005, 2007, 2009	Sites in UTR
ZNF148	NM_021964	zinc finger protein 148	1	1	0	0	0	0	0	0	> -0.03	0.8	2007, 2009	Sites in UTR
KRT80	NM_001081492	keratin 80	1	1	0	0	0	0	0	0	> -0.03	0.78	2007, 2009	Sites in UTR
TMEM229B	NM_182526	transmembrane protein 229B	1	1	0	0	0	0	0	0	> -0.03	0.78	2009	Sites in UTR
KIAA0182	NM_001134473	KIAA0182	1	1	0	0	0	0	0	0	> -0.03	0.74	2009	Sites in UTR
DACH1	NM_004392	dachshund homolog 1 (Drosophila)	1	1	0	0	0	0	0	0	> -0.03	0.65	2005, 2007, 2009	Sites in UTR
ZMYM4	NM_005095	zinc finger, MYM-type 4	1	1	0	0	0	0	0	0	> -0.03	0.64	2007, 2009	Sites in UTR
TBL1XR1	NM_024665	transducin (beta)-like 1 X-linked receptor 1	1	1	0	0	0	0	0	0	> -0.03	0.64	2009	Sites in UTR
USH2A	NM_206933	Usher syndrome 2A (autosomal recessive, mild)	1	1	0	0	0	0	0	0	> -0.03	0.6	2009	Sites in UTR
USH1G	NM_173477	Usher syndrome 1G (autosomal recessive)	1	1	0	0	0	0	0	0	> -0.03	0.59	2009	Sites in UTR
SLC6A17	NM_001010898	solute carrier family 6, member 17	1	1	0	0	0	0	0	0	> -0.03	0.48	2009	Sites in UTR
ADCY9	NM_001116	adenylate cyclase 9	1	1	0	0	0	0	0	0	> -0.03	0.43	2009	Sites in UTR
RPRD1A	NM_018170	regulation of nuclear pre-mRNA domain containing 1A	1	1	0	0	0	0	0	0	> -0.03	0.39	2009	Sites in UTR
SOCS6	NM_004232	suppressor of cytokine signaling 6	1	1	0	0	0	0	0	0	> -0.03	0.38	2007, 2009	Sites in UTR
ATAD2B	NM_001242338	ATPase family, AAA domain containing 2B	1	1	0	0	0	0	0	0	> -0.03	0.28	2009	Sites in UTR
LRIG1	NM_015541	leucine-rich repeats and immunoglobulin-like domains 1	1	0	0	1	1	0	0	1	-0.03	0.26	2005, 2007, 2009	Sites in UTR
CREBBP	NM_001079846	CREB binding protein	1	1	0	0	0	0	0	0	> -0.03	0.25	2005, 2007, 2009	Sites in UTR
PVRL1	NM_002855	poliovirus receptor-related 1 (herpesvirus entry mediator C)	1	1	0	0	0	0	0	0	> -0.03	0.25	2007, 2009	Sites in UTR
ACVR2A	NM_001616	activin A receptor, type IIA	1	1	0	0	0	0	0	0	> -0.03	< 0.1	2007, 2009	Sites in UTR
CUL5	NM_003478	cullin 5	1	1	0	0	0	0	0	0	> -0.03	< 0.1		Sites in UTR
SYNCRIP	NM_001159673	synaptotagmin binding, cytoplasmic RNA interacting protein	1	1	0	0	0	0	0	0	> -0.03	< 0.1		Sites in UTR
MYSM1	NM_001085487	Myb-like, SWIRM and MPN domains 1	1	1	0	0	0	0	0	0	> -0.03	< 0.1		Sites in UTR
MIER3	NM_152622	mesoderm induction early response 1, family member 3	1	1	0	0	0	0	0	0	> -0.03	< 0.1		Sites in UTR
NFASC	NM_001005388	neurofascin	2	0	1	1	0	0	0	0	> -0.03	0.89	2005, 2007, 2009	Sites in UTR
ACVR2B	NM_001106	activin A receptor, type IIB	1	0	1	0	1	0	0	1	> -0.03	0.8	2007, 2009	Sites in UTR
NUFIP2	NM_020772	nuclear fragile X mental retardation protein interacting protein 2	2	0	1	1	0	0	0	0	> -0.03	0.79	2007, 2009	Sites in UTR
SYT1	NM_001135805	synaptotagmin I	1	0	1	0	1	0	0	1	> -0.03	0.73	2005, 2007, 2009	Sites in UTR
BACH2	NM_001170794	BTB and CNC homology 1, basic leucine zipper transcription factor 2	2	0	1	1	0	0	0	0	> -0.03	0.73	2009	Sites in UTR
DENND1B	NM_001195215	DENN/MADD domain containing 1B	1	0	1	0	1	0	0	1	> -0.03	0.68		Sites in UTR
PRDM1	NM_001198	PR domain containing 1, with ZNF domain	1	0	1	0	1	0	0	1	> -0.03	0.59	2005, 2007, 2009	Sites in UTR
KDM4A	NM_014663	lysine (K)-specific demethylase 4A	1	0	1	0	1	0	0	1	> -0.03	0.55	2009	Sites in UTR
TCF4	NM_001083962	transcription factor 4	1	0	1	0	1	0	0	1	> -0.03	0.53	2009	Sites in UTR
PPP2R5C	NM_001161725	protein phosphatase 2, regulatory subunit B', gamma	1	0	1	0	1	0	0	1	> -0.03	0.47	2005, 2007, 2009	Sites in UTR
MMP16	NM_005941	matrix metallopeptidase 16 (membrane-inserted)	1	0	1	0	1	0	0	1	> -0.03	0.41	2009	Sites in UTR
FGF12	NM_004113	fibroblast growth factor 12	1	0	1	0	1	0	0	1	> -0.03	0.4		Sites in UTR
PAQR5	NM_001104554	progestin and adipoQ receptor family member V	1	0	1	0	1	0	0	1	> -0.03	0.28		Sites in UTR
TRA2B	NM_004593	transformer 2 beta homolog (Drosophila)	1	0	0	1	1	0	1	0	> -0.03	0.27	2005, 2007	Sites in UTR
ONECUT2	NM_004852	one cut homeobox 2	1	0	0	1	1	0	1	0	> -0.03	0.25	2009	Sites in UTR
INO80D	NM_017759	INO80 complex subunit D	1	0	0	1	1	0	1	0	> -0.03	0.25	2009	Sites in UTR
CELF2	NM_001025076	CUGBP, Elav-like family member 2	1	0	0	1	1	0	1	0	> -0.03	0.25	2005, 2007, 2009	Sites in UTR
RLIM	NM_016120	ring finger protein, LIM domain interacting	1	0	0	1	1	0	1	0	> -0.03	0.24		Sites in UTR
GATAD2B	NM_020699	GATA zinc finger domain containing 2B	1	0	0	1	1	0	1	0	> -0.03	0.24	2009	Sites in UTR
TMEM236	NM_001098844	transmembrane protein 236	1	0	0	1	1	0	1	0	> -0.03	0.23	2009	Sites in UTR
TPCN1	NM_001143819	two pore segment channel 1	1	0	0	1	0	0	0	0	-0.03	0.26	2005, 2007	Sites in UTR
PRDX2	NM_005809	peroxiredoxin 2	1	0	0	1	0	0	0	0	-0.03	0.24		Sites in UTR
ELAVL4	NM_001144774	ELAV (embryonic lethal, abnormal vision, Drosophila)-like 4 (Hu antigen D)	1	0	0	1	0	0	0	0	-0.03	0.24	2005, 2007, 2009	Sites in UTR
KRAS	NM_004985	v-Ki-ras2 Kirsten rat sarcoma viral oncogene homolog	1	0	1	0	0	0	0	0	-0.03	0.85	2005, 2007, 2009	Sites in UTR
CASD1	NM_022900	CAS1 domain containing 1	1	0	1	0	0	0	0	0	-0.03	0.47		Sites in UTR
RAPGEF1	NM_005312	Rap guanine nucleotide exchange factor (GEF) 1	1	0	1	0	0	0	0	0	-0.03	0.61	2009	Sites in UTR
DCAF5	NM_003861	DDB1 and CUL4 associated factor 5	1	0	0	1	0	0	0	0	-0.03	0.26	2007, 2009	Sites in UTR
SHC1	NM_001130040	SHC (Src homology 2 domain containing) transforming protein 1	1	0	0	1	0	0	0	0	-0.03	0.25	2005, 2007, 2009	Sites in UTR
DHX9	NM_001357	DEAH (Asp-Glu-Ala-His) box polypeptide 9	1	0	0	1	0	0	0	0	-0.03	0.23		Sites in UTR
DUSP7	NM_001947	dual specificity phosphatase 7	1	0	1	0	0	0	0	0	-0.02	0.65		Sites in UTR
SRSF2	NM_003016	serine/arginine-rich splicing factor 2	1	0	1	0	0	0	0	0	-0.02	0.38	2005, 2007	Sites in UTR
PFN2	NM_053024	profilin 2	1	0	0	1	0	0	0	0	-0.02	0.23		Sites in UTR
CDK5R1	NM_003885	cyclin-dependent kinase 5, regulatory subunit 1 (p35)	1	0	1	0	0	0	0	0	-0.02	0.33		Sites in UTR
SLTM	NM_001013843	SAFB-like, transcription modulator	1	0	0	1	0	0	0	0	-0.02	0.26	2007, 2009	Sites in UTR
TMEM87B	NM_032824	transmembrane protein 87B	1	0	0	1	0	0	0	0	-0.02	0.24		Sites in UTR
IMPAD1	NM_017813	inositol monophosphatase domain containing 1	1	0	1	0	0	0	0	0	-0.02	0.4		Sites in UTR
CADM1	NM_001098517	cell adhesion molecule 1	1	0	0	1	0	0	0	0	-0.02	0.23		Sites in UTR
FNTB	NM_002028	farnesyltransferase, CAAX box, beta	1	0	0	1	1	0	0	1	-0.02	0.24		Sites in UTR
WASF1	NM_001024934	WAS protein family, member 1	1	0	0	1	0	0	0	0	-0.02	0.24	2005, 2007, 2009	Sites in UTR
MAP3K13	NM_001242314	mitogen-activated protein kinase kinase kinase 13	1	0	1	0	0	0	0	0	> -0.02	0.91		Sites in UTR
SLC23A2	NM_005116	solute carrier family 23 (nucleobase transporters), member 2	1	0	1	0	0	0	0	0	> -0.02	0.89	2005, 2007, 2009	Sites in UTR
PIP4K2B	NM_003559	phosphatidylinositol-5-phosphate 4-kinase, type II, beta	1	0	1	0	0	0	0	0	> -0.02	0.89	2007, 2009	Sites in UTR
CACNA1C	NM_000719	calcium channel, voltage-dependent, L type, alpha 1C subunit	1	0	1	0	0	0	0	0	> -0.02	0.89	2005, 2007, 2009	Sites in UTR
AKT2	NM_001626	v-akt murine thymoma viral oncogene homolog 2	1	0	1	0	0	0	0	0	> -0.02	0.86	2009	Sites in UTR
NACC2	NM_144653	NACC family member 2, BEN and BTB (POZ) domain containing	1	0	1	0	0	0	0	0	> -0.02	0.86		Sites in UTR
ERC1	NM_178039	ELKS/RAB6-interacting/CAST family member 1	1	0	1	0	0	0	0	0	> -0.02	0.81		Sites in UTR
PLEKHM3	NM_001080475	pleckstrin homology domain containing, family M, member 3	1	0	1	0	0	0	0	0	> -0.02	0.81		Sites in UTR
AKAP2	NM_001004065	A kinase (PRKA) anchor protein 2	1	0	1	0	0	0	0	0	> -0.02	0.81	2007, 2009	Sites in UTR
PALM2-AKAP2	NM_007203	PALM2-AKAP2 readthrough	1	0	1	0	0	0	0	0	> -0.02	0.81	2005, 2007, 2009	Sites in UTR
NCOA7	NM_001122842	nuclear receptor coactivator 7	1	0	1	0	0	0	0	0	> -0.02	0.8	2005, 2007, 2009	Sites in UTR
ZNF236	NM_007345	zinc finger protein 236	1	0	1	0	0	0	0	0	> -0.02	0.78	2009	Sites in UTR
DCDC2	NM_001195610	doublecortin domain containing 2	1	0	1	0	0	0	0	0	> -0.02	0.77	2009	Sites in UTR
MGA	NM_001080541	MAX gene associated	1	0	1	0	0	0	0	0	> -0.02	0.76	2007, 2009	Sites in UTR
JAG2	NM_002226	jagged 2	1	0	1	0	0	0	0	0	> -0.02	0.75	2009	Sites in UTR
C7orf43	NM_018275	chromosome 7 open reading frame 43	1	0	1	0	0	0	0	0	> -0.02	0.75	2007, 2009	Sites in UTR
PLXNA2	NM_025179	plexin A2	1	0	1	0	0	0	0	0	> -0.02	0.75	2009	Sites in UTR
NDST1	NM_001543	N-deacetylase/N-sulfotransferase (heparan glucosaminyl) 1	1	0	1	0	0	0	0	0	> -0.02	0.75	2005, 2007, 2009	Sites in UTR
FAM120C	NM_017848	family with sequence similarity 120C	1	0	1	0	0	0	0	0	> -0.02	0.74	2009	Sites in UTR
STX1A	NM_001165903	syntaxin 1A (brain)	1	0	1	0	0	0	0	0	> -0.02	0.74	2007, 2009	Sites in UTR
SLC38A4	NM_001143824	solute carrier family 38, member 4	1	0	1	0	0	0	0	0	> -0.02	0.72	2005, 2007, 2009	Sites in UTR
NRP2	NM_003872	neuropilin 2	1	0	1	0	0	0	0	0	> -0.02	0.71	2005, 2007	Sites in UTR
FBXW11	NM_012300	F-box and WD repeat domain containing 11	1	0	1	0	0	0	0	0	> -0.02	0.69	2005, 2007, 2009	Sites in UTR
DOT1L	NM_032482	DOT1-like, histone H3 methyltransferase (S. cerevisiae)	1	0	1	0	0	0	0	0	> -0.02	0.69	2009	Sites in UTR
IKZF2	NM_001079526	IKAROS family zinc finger 2 (Helios)	1	0	1	0	0	0	0	0	> -0.02	0.67	2007, 2009	Sites in UTR
ERLIN1	NM_001100626	ER lipid raft associated 1	1	0	1	0	0	0	0	0	> -0.02	0.67	2009	Sites in UTR
KCNQ4	NM_004700	potassium voltage-gated channel, KQT-like subfamily, member 4	1	0	1	0	0	0	0	0	> -0.02	0.67	2005, 2007, 2009	Sites in UTR
MEF2D	NM_005920	myocyte enhancer factor 2D	1	0	1	0	0	0	0	0	> -0.02	0.66	2009	Sites in UTR
NEK9	NM_033116	NIMA (never in mitosis gene a)- related kinase 9	1	0	1	0	0	0	0	0	> -0.02	0.65		Sites in UTR
INTS6	NM_001039937	integrator complex subunit 6	1	0	1	0	0	0	0	0	> -0.02	0.65	2007, 2009	Sites in UTR
RUNX1T1	NM_001198625	runt-related transcription factor 1; translocated to, 1 (cyclin D-related)	1	0	1	0	0	0	0	0	> -0.02	0.63		Sites in UTR
C10orf26	NM_001083913	chromosome 10 open reading frame 26	1	0	1	0	0	0	0	0	> -0.02	0.63	2009	Sites in UTR
SRRM4	NM_194286	serine/arginine repetitive matrix 4	1	0	1	0	0	0	0	0	> -0.02	0.62	2009	Sites in UTR
CDK16	NM_001170460	cyclin-dependent kinase 16	1	0	1	0	0	0	0	0	> -0.02	0.62	2005, 2007, 2009	Sites in UTR
SMARCD1	NM_003076	SWI/SNF related, matrix associated, actin dependent regulator of chromatin, subfamily d, member 1	1	0	1	0	0	0	0	0	> -0.02	0.62	2005, 2007, 2009	Sites in UTR
DDX3X	NM_001193416	DEAD (Asp-Glu-Ala-Asp) box polypeptide 3, X-linked	1	0	1	0	0	0	0	0	> -0.02	0.61	2005, 2007, 2009	Sites in UTR
HNF1B	NM_000458	HNF1 homeobox B	1	0	1	0	0	0	0	0	> -0.02	0.61	2009	Sites in UTR
CCDC117	NM_173510	coiled-coil domain containing 117	1	0	1	0	0	0	0	0	> -0.02	0.6	2009	Sites in UTR
SLC6A6	NM_001134367	solute carrier family 6 (neurotransmitter transporter, taurine), member 6	1	0	1	0	0	0	0	0	> -0.02	0.6	2005, 2007, 2009	Sites in UTR
HIC2	NM_015094	hypermethylated in cancer 2	1	0	1	0	0	0	0	0	> -0.02	0.6	2005, 2007	Sites in UTR
BCL2	NM_000633	B-cell CLL/lymphoma 2	1	0	1	0	0	0	0	0	> -0.02	0.59	2009	Sites in UTR
DCAF7	NM_005828	DDB1 and CUL4 associated factor 7	1	0	1	0	0	0	0	0	> -0.02	0.58	2007, 2009	Sites in UTR
FAM46C	NM_017709	family with sequence similarity 46, member C	1	0	1	0	0	0	0	0	> -0.02	0.57	2009	Sites in UTR
RAB3B	NM_002867	RAB3B, member RAS oncogene family	1	0	1	0	0	0	0	0	> -0.02	0.57		Sites in UTR
ANKRD52	NM_173595	ankyrin repeat domain 52	1	0	1	0	0	0	0	0	> -0.02	0.56	2009	Sites in UTR
MLEC	NM_014730	malectin	1	0	1	0	0	0	0	0	> -0.02	0.55	2009	Sites in UTR
GPR12	NM_005288	G protein-coupled receptor 12	1	0	1	0	0	0	0	0	> -0.02	0.55		Sites in UTR
KLF3	NM_016531	Kruppel-like factor 3 (basic)	1	0	1	0	0	0	0	0	> -0.02	0.53	2009	Sites in UTR
SMURF1	NM_001199847	SMAD specific E3 ubiquitin protein ligase 1	1	0	1	0	0	0	0	0	> -0.02	0.52	2009	Sites in UTR
ENTPD1	NM_001098175	ectonucleoside triphosphate diphosphohydrolase 1	1	0	1	0	0	0	0	0	> -0.02	0.51	2009	Sites in UTR
MED1	NM_004774	mediator complex subunit 1	1	0	1	0	0	0	0	0	> -0.02	0.49	2009	Sites in UTR
AFF1	NM_001166693	AF4/FMR2 family, member 1	1	0	1	0	0	0	0	0	> -0.02	0.48	2009	Sites in UTR
SP1	NM_003109	Sp1 transcription factor	1	0	1	0	0	0	0	0	> -0.02	0.46	2009	Sites in UTR
CCNJL	NM_024565	cyclin J-like	1	0	1	0	0	0	0	0	> -0.02	0.46	2009	Sites in UTR
TUBB3	NM_001197181	tubulin, beta 3	1	0	1	0	0	0	0	0	> -0.02	0.46	2005, 2007, 2009	Sites in UTR
LYPLA2	NM_007260	lysophospholipase II	1	0	1	0	0	0	0	0	> -0.02	0.45	2005, 2007, 2009	Sites in UTR
RAB7A	NM_004637	RAB7A, member RAS oncogene family	1	0	1	0	0	0	0	0	> -0.02	0.45	2007, 2009	Sites in UTR
ARHGEF1	NM_004706	Rho guanine nucleotide exchange factor (GEF) 1	1	0	1	0	0	0	0	0	> -0.02	0.44		Sites in UTR
TRAPPC10	NM_003274	trafficking protein particle complex 10	1	0	1	0	0	0	0	0	> -0.02	0.42		Sites in UTR
FOXP1	NM_032682	forkhead box P1	1	0	1	0	0	0	0	0	> -0.02	0.41	2009	Sites in UTR
FBXW2	NM_012164	F-box and WD repeat domain containing 2	1	0	1	0	0	0	0	0	> -0.02	0.39		Sites in UTR
APLP2	NM_001142276	amyloid beta (A4) precursor-like protein 2	1	0	1	0	0	0	0	0	> -0.02	0.39	2009	Sites in UTR
MPP5	NM_022474	membrane protein, palmitoylated 5 (MAGUK p55 subfamily member 5)	1	0	1	0	0	0	0	0	> -0.02	0.38	2005, 2007	Sites in UTR
PRR3	NM_001077497	proline rich 3	1	0	1	0	0	0	0	0	> -0.02	0.38	2009	Sites in UTR
APPL1	NM_012096	adaptor protein, phosphotyrosine interaction, PH domain and leucine zipper containing 1	1	0	1	0	0	0	0	0	> -0.02	0.37	2007, 2009	Sites in UTR
HYOU1	NM_001130991	hypoxia up-regulated 1	1	0	1	0	0	0	0	0	> -0.02	0.36		Sites in UTR
CDON	NM_016952	Cdon homolog (mouse)	1	0	1	0	0	0	0	0	> -0.02	0.36	2009	Sites in UTR
ACTR3	NM_005721	ARP3 actin-related protein 3 homolog (yeast)	1	0	1	0	0	0	0	0	> -0.02	0.35		Sites in UTR
NCAM1	NM_000615	neural cell adhesion molecule 1	1	0	1	0	0	0	0	0	> -0.02	0.34	2009	Sites in UTR
KCMF1	NM_020122	potassium channel modulatory factor 1	1	0	1	0	0	0	0	0	> -0.02	0.32	2009	Sites in UTR
NRIP3	NM_020645	nuclear receptor interacting protein 3	1	0	1	0	0	0	0	0	> -0.02	0.32		Sites in UTR
RNF38	NM_022781	ring finger protein 38	1	0	1	0	0	0	0	0	> -0.02	0.31	2007	Sites in UTR
C1orf130	NM_001010980	chromosome 1 open reading frame 130	1	0	1	0	0	0	0	0	> -0.02	0.3		Sites in UTR
DNAJB12	NM_001002762	DnaJ (Hsp40) homolog, subfamily B, member 12	1	0	1	0	0	0	0	0	> -0.02	0.28		Sites in UTR
GDF6	NM_001001557	growth differentiation factor 6	1	0	1	0	0	0	0	0	> -0.02	0.28		Sites in UTR
CHURC1-FNTB	NM_001202558	CHURC1-FNTB readthrough	1	0	0	1	1	0	0	1	> -0.02	0.24		Sites in UTR
SCN5A	NM_000335	sodium channel, voltage-gated, type V, alpha subunit	2	0	0	2	0	0	0	0	> -0.02	0.44	2005, 2007, 2009	Sites in UTR
TRPS1	NM_014112	trichorhinophalangeal syndrome I	1	0	0	1	1	0	0	1	> -0.02	0.24		Sites in UTR
EP300	NM_001429	E1A binding protein p300	1	0	0	1	0	0	0	0	-0.02	0.23	2005, 2007, 2009	Sites in UTR
FGF18	NM_003862	fibroblast growth factor 18	1	0	0	1	0	0	0	0	-0.02	0.23		Sites in UTR
CASKIN1	NM_020764	CASK interacting protein 1	1	0	0	1	0	0	0	0	-0.02	0.26	2005, 2007, 2009	Sites in UTR
LIMK1	NM_001204426	LIM domain kinase 1	1	0	0	1	0	0	0	0	-0.01	0.25		Sites in UTR
ITSN2	NM_006277	intersectin 2	1	0	0	1	0	0	0	0	-0.01	0.25	2007, 2009	Sites in UTR
GLG1	NM_001145666	golgi glycoprotein 1	1	0	0	1	0	0	0	0	-0.01	0.26		Sites in UTR
VEZF1	NM_007146	vascular endothelial zinc finger 1	1	1	0	0	1	0	0	1	> -0.04	0.83	2007, 2009	Sites in UTR
PRKCA	NM_002737	protein kinase C, alpha	1	0	0	1	0	0	0	0	> -0.01	0.26	2005, 2007, 2009	Sites in UTR
NEDD4L	NM_001144964	neural precursor cell expressed, developmentally down-regulated 4-like	1	0	0	1	0	0	0	0	> -0.01	0.26	2005, 2007, 2009	Sites in UTR
KLF13	NM_015995	Kruppel-like factor 13	1	0	0	1	0	0	0	0	> -0.01	0.26	2005, 2007, 2009	Sites in UTR
CASK	NM_001126054	calcium/calmodulin-dependent serine protein kinase (MAGUK family)	1	0	0	1	0	0	0	0	> -0.01	0.26		Sites in UTR
MRPS25	NM_022497	mitochondrial ribosomal protein S25	1	0	0	1	0	0	0	0	> -0.01	0.26	2007, 2009	Sites in UTR
OSR1	NM_145260	odd-skipped related 1 (Drosophila)	1	0	0	1	0	0	0	0	> -0.01	0.26	2005, 2007, 2009	Sites in UTR
FBXL16	NM_153350	F-box and leucine-rich repeat protein 16	1	0	0	1	0	0	0	0	> -0.01	0.26	2005, 2007, 2009	Sites in UTR
PDE7B	NM_018945	phosphodiesterase 7B	1	0	0	1	0	0	0	0	> -0.01	0.26	2005, 2007, 2009	Sites in UTR
MAF	NM_001031804	v-maf musculoaponeurotic fibrosarcoma oncogene homolog (avian)	1	0	0	1	0	0	0	0	> -0.01	0.26	2007, 2009	Sites in UTR
MXD4	NM_006454	MAX dimerization protein 4	1	0	0	1	0	0	0	0	> -0.01	0.26	2005, 2007, 2009	Sites in UTR
SIK2	NM_015191	salt-inducible kinase 2	1	0	0	1	0	0	0	0	> -0.01	0.26	2009	Sites in UTR
CDK19	NM_015076	cyclin-dependent kinase 19	1	0	0	1	0	0	0	0	> -0.01	0.26	2009	Sites in UTR
CREB1	NM_004379	cAMP responsive element binding protein 1	1	0	0	1	0	0	0	0	> -0.01	0.26		Sites in UTR
GREM2	NM_022469	gremlin 2	1	0	0	1	0	0	0	0	> -0.01	0.25	2009	Sites in UTR
BICD2	NM_001003800	bicaudal D homolog 2 (Drosophila)	1	0	0	1	0	0	0	0	> -0.01	0.25	2005, 2007, 2009	Sites in UTR
SPRED1	NM_152594	sprouty-related, EVH1 domain containing 1	1	0	0	1	0	0	0	0	> -0.01	0.25	2005, 2007	Sites in UTR
EMP1	NM_001423	epithelial membrane protein 1	1	0	0	1	0	0	0	0	> -0.01	0.25	2009	Sites in UTR
LPIN2	NM_014646	lipin 2	1	0	0	1	0	0	0	0	> -0.01	0.25	2009	Sites in UTR
GCOM1	NM_001018100	GRINL1A complex locus	1	0	0	1	0	0	0	0	> -0.01	0.25		Sites in UTR
CTBP2	NM_001083914	C-terminal binding protein 2	1	0	0	1	0	0	0	0	> -0.01	0.25	2009	Sites in UTR
ATXN1L	NM_001137675	ataxin 1-like	1	0	0	1	0	0	0	0	> -0.01	0.25		Sites in UTR
TADA2B	NM_152293	transcriptional adaptor 2B	1	0	0	1	0	0	0	0	> -0.01	0.25	2009	Sites in UTR
CDC42EP3	NM_006449	CDC42 effector protein (Rho GTPase binding) 3	1	0	0	1	0	0	0	0	> -0.01	0.25		Sites in UTR
PLEKHA6	NM_014935	pleckstrin homology domain containing, family A member 6	1	0	0	1	0	0	0	0	> -0.01	0.24	2009	Sites in UTR
PRRC2C	NM_015172	proline-rich coiled-coil 2C	1	0	0	1	0	0	0	0	> -0.01	0.24	2009	Sites in UTR
ZFHX4	NM_024721	zinc finger homeobox 4	1	0	0	1	0	0	0	0	> -0.01	0.24	2005, 2007, 2009	Sites in UTR
TEC	NM_003215	tec protein tyrosine kinase	1	0	0	1	0	0	0	0	> -0.01	0.24		Sites in UTR
TMOD2	NM_001142885	tropomodulin 2 (neuronal)	1	0	0	1	0	0	0	0	> -0.01	0.24		Sites in UTR
WWC2	NM_024949	WW and C2 domain containing 2	1	0	0	1	0	0	0	0	> -0.01	0.24		Sites in UTR
GM2A	NM_000405	GM2 ganglioside activator	1	0	0	1	0	0	0	0	> -0.01	0.24		Sites in UTR
LMO4	NM_006769	LIM domain only 4	1	0	0	1	0	0	0	0	> -0.01	0.24		Sites in UTR
ZC3H12C	NM_033390	zinc finger CCCH-type containing 12C	1	0	0	1	0	0	0	0	> -0.01	0.23		Sites in UTR
ARHGEF7	NM_001113511	Rho guanine nucleotide exchange factor (GEF) 7	1	0	0	1	0	0	0	0	> -0.01	0.23		Sites in UTR
RMI1	NM_024945	RMI1, RecQ mediated genome instability 1, homolog (S. cerevisiae)	1	0	0	1	0	0	0	0	N/A	0.23	2009	Sites in UTR
