# Supplementary material for: The miR-200 family is increased in dysplastic lesions in ulcerative colitis patients
Source: PLoS One. 2017 Mar 13;12(3):e0173664. doi: 10.1371/journal.pone.0173664 (PMC5348010; doi:10.1371/journal.pone.0173664)
Supplement: S7 Table — (XLSX) [file pone.0173664.s007.xlsx]

## Sheet: Sheet1
Rank	Score	Gene	Gene Description
1	100	TCEB1	transcription Elongation factor B (SIII), polypeptide 1 (15kDa, elongin C)
2	100	TRIM33	tripartite motif containing 33
3	100	LHFP	lipoma HMGIC fusion partner
4	100	PTPN21	protein tyrosine phosphatase, non-receptor type 21
5	100	ARHGAP6	Rho GTPase activating protein 6
6	100	VASH2	vasohibin 2
7	100	HIPK3	homeodomain interacting protein kinase 3
8	100	NR5A2	nuclear receptor subfamily 5, group A, member 2
9	100	ZEB2	zinc finger E-box binding homeobox 2
10	100	WASF3	WAS protein family, member 3
11	100	ZEB1	zinc finger E-box binding homeobox 1
12	100	RECK	reversion-inducing-cysteine-rich protein with kazal motifs
13	100	SLIT2	slit homolog 2 (Drosophila)
14	99	AP1S2	adaptor-related protein complex 1, sigma 2 subunit
15	99	ERRFI1	ERBB receptor feedback inhibitor 1
16	99	AFF3	AF4/FMR2 family, member 3
17	99	CCNJ	cyclin J
18	99	MAP4K5	mitogen-activated protein kinase kinase kinase kinase 5
19	99	SESN1	sestrin 1
20	99	ELL2	elongation factor, RNA polymerase II, 2
21	99	ELMOD2	ELMO/CED-12 domain containing 2
22	99	NFIA	nuclear factor I/A
23	99	CDK17	cyclin-dependent kinase 17
24	99	TMOD3	tropomodulin 3 (ubiquitous)
25	99	CLASP1	cytoplasmic linker associated protein 1
26	99	ATP11C	ATPase, class VI, type 11C
27	99	HMBOX1	homeobox containing 1
28	98	CSMD3	CUB and Sushi multiple domains 3
29	98	GOLGA7	golgin A7
30	98	KIAA1432	KIAA1432
31	98	PCMTD1	protein-L-isoaspartate (D-aspartate) O-methyltransferase domain containing 1
32	98	DNAJC3	DnaJ (Hsp40) homolog, subfamily C, member 3
33	98	RPS6KB1	ribosomal protein S6 kinase, 70kDa, polypeptide 1
34	98	SLC35B4	solute carrier family 3, member B4
35	98	ANK3	ankyrin 3, node of Ranvier (ankyrin G)
36	98	FBXO33	F-box protein 33
37	98	CRKL	v-crk avian sarcoma virus CT10 oncogene homolog-like
38	98	FEZ2	fasciculation and elongation protein zeta 2 (zygin II)
39	98	GPR158	G protein-coupled receptor 158
40	98	WAPAL	wings apart-like homolog (Drosophila)
41	97	TBK1	TANK-binding kinase 1
42	97	MMD	monocyte to macrophage differentiation-associated
43	97	CSNK1G3	casein kinase 1, gamma 3
44	97	WIPF1	WAS/WASL interacting protein family, member 1
45	97	SGIP1	SH3-domain GRB2-like (endophilin) interacting protein 1
46	97	OSTM1	osteopetrosis associated transmembrane protein 1
47	97	TSC22D2	TSC22 domain family, member 2
48	97	ITGA1	integrin, alpha 1
49	97	GMFB	glia maturation factor, beta
50	97	SULF1	sulfatase 1
51	97	RAB11FIP2	RAB11 family interacting protein 2 (class I)
52	97	MAPK7	mitogen-activated protein kinase 7
53	97	CDH11	cadherin 11, type 2, OB-cadherin (osteoblast)
54	97	FN1	fibronectin 1
55	97	RAP2C	RAP2C, member of RAS oncogene family
56	97	SLITRK1	SLIT and NTRK-like family, member 1
57	97	RANBP9	RAN binding protein 9
58	97	NOVA1	neuro-oncological ventral antigen 1
59	96	KHDRBS1	KH domain containing, RNA binding, signal transduction associated 1
60	96	ARIH1	ariadne RBR E3 ubiquitin protein ligase 1
61	96	PDIK1L	PDLIM1 interacting kinase 1 like
62	96	EIF5A2	eukaryotic translation initiation factor 5A2
63	96	CFL2	cofilin 2 (muscle)
64	96	GPM6A	glycoprotein M6A
65	96	CNEP1R1	CTD nuclear envelope phosphatase 1 regulatory subunit 1
66	96	LPIN1	lipin 1
67	96	TROVE2	TROVE domain family, member 2
68	96	SEC23A	Sec23 homolog A (S. cerevisiae)
69	96	MARCKS	myristoylated alanine-rich protein kinase C substrate
70	96	RQCD1	RCD1 required for cell differentiation1 homolog (S. pombe)
71	96	ZNF532	zinc finger protein 532
72	96	RBFOX1	RNA binding protein, fox-1 homolog (C. elegans) 1
73	96	ARID4B	AT rich interactive domain 4B (RBP1-like)
74	95	EPS8	epidermal growth factor receptor pathway substrate 8
75	95	PTPRZ1	protein tyrosine phosphatase, receptor-type, Z polypeptide 1
76	95	FAT3	FAT atypical cadherin 3
77	95	RNF169	ring finger protein 169
78	95	NR3C1	nuclear receptor subfamily 3, group C, member 1 (glucocorticoid receptor)
79	95	AGFG1	ArfGAP with FG repeats 1
80	95	PLCL1	phospholipase C-like 1
81	95	DUSP1	dual specificity phosphatase 1
82	95	BAG5	BCL2-associated athanogene 5
83	95	MCFD2	multiple coagulation factor deficiency 2
84	95	B3GALTL	beta 1,3-galactosyltransferase-like
85	94	PHTF2	putative homeodomain transcription factor 2
86	94	C2orf72	chromosome 2 open reading frame 72
87	94	PKD1	polycystic kidney disease 1 (autosomal dominant)
88	94	SLC6A1	solute carrier family 6 (neurotransmitter transporter), member 1
89	94	ZBTB8A	zinc finger and BTB domain containing 8A
90	94	MSN	moesin
91	94	C16orf72	chromosome 16 open reading frame 72
92	94	TBX18	T-box 18
93	94	MPRIP	myosin phosphatase Rho interacting protein
94	94	SYNJ1	synaptojanin 1
95	94	PPM1F	protein phosphatase, Mg2+/Mn2+ dependent, 1F
96	94	DPY19L1	dpy-19-like 1 (C. elegans)
97	94	COL4A3BP	collagen, type IV, alpha 3 (Goodpasture antigen) binding protein
98	94	PPAP2B	phosphatidic acid phosphatase type 2B
99	94	DENND5B	DENN/MADD domain containing 5B
100	94	JUN	jun proto-oncogene
101	94	PICALM	phosphatidylinositol binding clathrin assembly protein
102	94	GIT2	G protein-coupled receptor kinase interacting ArfGAP 2
103	94	NIN	ninein (GSK3B interacting protein)
104	94	MMGT1	membrane magnesium transporter 1
105	93	LRP1B	low density lipoprotein receptor-related protein 1B
106	93	PHF21B	PHD finger protein 21B
107	93	YPEL2	yippee-like 2 (Drosophila)
108	93	FOXF1	forkhead box F1
109	93	C11orf87	chromosome 11 open reading frame 87
110	93	RASSF8	Ras association (RalGDS/AF-6) domain family (N-terminal) member 8
111	93	WHSC1	Wolf-Hirschhorn syndrome candidate 1
112	93	PRKAR2B	protein kinase, cAMP-dependent, regulatory, type II, beta
113	93	MIEF1	mitochondrial elongation factor 1
114	93	ATL2	atlastin GTPase 2
115	93	HDHD2	haloacid dehalogenase-like hydrolase domain containing 2
116	93	FAM122C	family with sequence similarity 122C
117	93	PPP1R18	protein phosphatase 1, regulatory subunit 18
118	93	RNF2	ring finger protein 2
119	92	MBOAT2	membrane bound O-acyltransferase domain containing 2
120	92	NUDT4	nudix (nucleoside diphosphate linked moiety X)-type motif 4
121	92	CKAP4	cytoskeleton-associated protein 4
122	92	SASH1	SAM and SH3 domain containing 1
123	92	TMEFF2	transmembrane protein with EGF-like and two follistatin-like domains 2
124	92	ZCCHC24	zinc finger, CCHC domain containing 24
125	92	MAP2	microtubule-associated protein 2
126	92	NTRK2	neurotrophic tyrosine kinase, receptor, type 2
127	92	RABIF	RAB interacting factor
128	92	HECTD2	HECT domain containing E3 ubiquitin protein ligase 2
129	92	PIKFYVE	phosphoinositide kinase, FYVE finger containing
130	92	TOB1	transducer of ERBB2, 1
131	92	RFTN2	raftlin family member 2
132	91	TFAP2A	transcription factor AP-2 alpha (activating enhancer binding protein 2 alpha)
133	91	KIAA1244	KIAA1244
134	91	EDEM3	ER degradation enhancer, mannosidase alpha-like 3
135	91	RPS6KA3	ribosomal protein S6 kinase, 90kDa, polypeptide 3
136	91	IGSF10	immunoglobulin superfamily, member 10
137	91	ASF1A	anti-silencing function 1A histone chaperone
138	91	SYDE1	synapse defective 1, Rho GTPase, homolog 1 (C. elegans)
139	91	WNT16	wingless-type MMTV integration site family, member 16
140	91	CXorf23	chromosome X open reading frame 23
141	91	RIMKLB	ribosomal modification protein rimK-like family member B
142	91	PHACTR3	phosphatase and actin regulator 3
143	91	2008-03-01	membrane-associated ring finger (C3HC4) 8, E3 ubiquitin protein ligase
144	91	CASP2	caspase 2, apoptosis-related cysteine peptidase
145	91	WDFY3	WD repeat and FYVE domain containing 3
146	91	GOLGA1	golgin A1
147	91	GTF3C4	general transcription factor IIIC, polypeptide 4, 90kDa
148	90	PHACTR2	phosphatase and actin regulator 2
149	90	MGAT2	mannosyl (alpha-1,6-)-glycoprotein beta-1,2-N-acetylglucosaminyltransferase
150	90	LRP4	low density lipoprotein receptor-related protein 4
151	90	RTKN2	rhotekin 2
152	90	CPED1	cadherin-like and PC-esterase domain containing 1
153	90	ELAVL2	ELAV like neuron-specific RNA binding protein 2
154	90	DNAJB5	DnaJ (Hsp40) homolog, subfamily B, member 5
155	90	UBE2R2	ubiquitin-conjugating enzyme E2R 2
156	90	USP25	ubiquitin specific peptidase 25
157	90	YWHAG	tyrosine 3/tryptophan 5-monooxygenase activation protein, gamma
158	90	RAB21	RAB21, member RAS oncogene family
159	90	C12orf5	chromosome 12 open reading frame 5
160	90	HIPK1	homeodomain interacting protein kinase 1
161	89	PARD6B	par-6 family cell polarity regulator beta
162	89	MAP3K1	mitogen-activated protein kinase kinase kinase 1, E3 ubiquitin protein ligase
163	89	YOD1	YOD1 deubiquitinase
164	89	FLI1	Fli-1 proto-oncogene, ETS transcription factor
165	89	C21orf91	chromosome 21 open reading frame 91
166	89	TBC1D12	TBC1 domain family, member 12
167	89	ZDHHC21	zinc finger, DHHC-type containing 21
168	89	FBXO30	F-box protein 30
169	89	NALCN	sodium leak channel, non-selective
170	89	CNN3	calponin 3, acidic
171	89	FHL1	four and a half LIM domains 1
172	88	TMCC1	transmembrane and coiled-coil domain family 1
173	88	CAB39	calcium binding protein 39
174	88	PAG1	phosphoprotein associated with glycosphingolipid microdomains 1
175	88	PPHLN1	periphilin 1
176	88	ENTPD5	ectonucleoside triphosphate diphosphohydrolase 5
177	88	NPM1	nucleophosmin (nucleolar phosphoprotein B23, numatrin)
178	88	NRBP1	nuclear receptor binding protein 1
179	88	FBXW7	F-box and WD repeat domain containing 7, E3 ubiquitin protein ligase
180	88	HMGB3	high mobility group box 3
181	88	CERS6	ceramide synthase 6
182	88	POLK	polymerase (DNA directed) kappa
183	88	CNTN1	contactin 1
184	87	DPY19L3	dpy-19-like 3 (C. elegans)
185	87	SEC24A	SEC24 family member A
186	87	DLC1	deleted in liver cancer 1
187	87	IP6K1	inositol hexakisphosphate kinase 1
188	87	BAP1	BRCA1 associated protein-1 (ubiquitin carboxy-terminal hydrolase)
189	87	KCTD8	potassium channel tetramerization domain containing 8
190	87	VASH1	vasohibin 1
191	87	PRKACB	protein kinase, cAMP-dependent, catalytic, beta
192	87	CNOT6	CCR4-NOT transcription complex, subunit 6
193	86	PTBP3	polypyrimidine tract binding protein 3
194	86	BLCAP	bladder cancer associated protein
195	86	FAM126B	family with sequence similarity 126, member B
196	86	ARL15	ADP-ribosylation factor-like 15
197	86	ZFPM2	zinc finger protein, FOG family member 2
198	86	FAM8A1	family with sequence similarity 8, member A1
199	86	MED13	mediator complex subunit 13
200	86	RASSF6	Ras association (RalGDS/AF-6) domain family member 6
201	86	PPFIA1	polypeptide (PTPRF), interacting protein (liprin), alpha 1
202	86	KDR	kinase insert domain receptor (a type III receptor tyrosine kinase)
203	86	SMARCAD1	SWI/SNF-mat.-ass. actin-dep. Reg. of chrom., sub a, con. DEAD/H box 1
204	86	GUCY1A3	guanylate cyclase 1, soluble, alpha 3
205	86	FNDC3B	fibronectin type III domain containing 3B
206	86	TMEM164	transmembrane protein 164
207	85	HNRNPD	heterogeneous nuclear ribonucleoprotein D
208	85	NEK9	NIMA-related kinase 9
209	85	HSPA9	heat shock 70kDa protein 9 (mortalin)
210	85	EGLN1	egl-9 family hypoxia-inducible factor 1
211	85	RAPGEF2	Rap guanine nucleotide exchange factor (GEF) 2
212	85	S100PBP	S100P binding protein
213	85	TBC1D22B	TBC1 domain family, member 22B
214	85	ADAMTS3	ADAM metallopeptidase with thrombospondin type 1 motif, 3
215	85	BHLHE41	basic helix-loop-helix family, member e41
216	85	LRAT	lecithin retinol acyltransferase (phosphatidylcholine--retinol O-acyltransferase)
217	85	VEGFA	vascular endothelial growth factor A
218	84	SCN8A	sodium channel, voltage gated, type VIII, alpha subunit
219	84	SOWAHC	sosondowah ankyrin repeat domain family member C
220	84	OXR1	oxidation resistance 1
221	84	PI4K2B	phosphatidylinositol 4-kinase type 2 beta
222	84	KIAA1456	KIAA1456
223	84	KLHL29	kelch-like family member 29
224	84	OSBPL11	oxysterol binding protein-like 11
225	84	KCTD15	potassium channel tetramerization domain containing 15
226	84	HS2ST1	heparan sulfate 2-O-sulfotransferase 1
227	84	RNASEL	ribonuclease L (2',5'-oligoisoadenylate synthetase-dependent)
228	84	NANOS1	nanos homolog 1 (Drosophila)
229	84	PAPOLA	poly(A) polymerase alpha
230	84	SPTSSA	serine palmitoyltransferase, small subunit A
231	84	CSRNP3	cysteine-serine-rich nuclear protein 3
232	83	REEP1	receptor accessory protein 1
233	83	JAZF1	JAZF zinc finger 1
234	83	ZBTB38	zinc finger and BTB domain containing 38
235	83	C2orf49	chromosome 2 open reading frame 49
236	83	2001-03-01	membrane-associated ring finger (C3HC4) 1, E3 ubiquitin protein ligase
237	83	LPAR1	lysophosphatidic acid receptor 1
238	83	CHRDL1	chordin-like 1
239	83	CORO1C	coronin, actin binding protein, 1C
240	83	TTC14	tetratricopeptide repeat domain 14
241	83	MBNL3	muscleblind-like splicing regulator 3
242	83	ZMYM4	zinc finger, MYM-type 4
243	83	RTF1	Rtf1, Paf1/RNA polymerase II complex component, homolog (S. cerevisiae)
244	83	CCSER1	coiled-coil serine-rich protein 1
245	82	TLN2	talin 2
246	82	NAP1L5	nucleosome assembly protein 1-like 5
247	82	PRDM16	PR domain containing 16
248	82	CEP350	centrosomal protein 350kDa
249	82	CLIC4	chloride intracellular channel 4
250	82	FIGN	fidgetin
251	82	TBL1XR1	transducin (beta)-like 1 X-linked receptor 1
252	82	GEM	GTP binding protein overexpressed in skeletal muscle
253	82	PTHLH	parathyroid hormone-like hormone
254	82	REV1	REV1, polymerase (DNA directed)
255	82	FAM81A	family with sequence similarity 81, member A
256	82	SUPT20H	suppressor of Ty 20 homolog (S. cerevisiae)
257	81	NEDD1	neural precursor cell expressed, developmentally down-regulated 1
258	81	PRDM1	PR domain containing 1, with ZNF domain
259	81	CNTN4	contactin 4
260	81	NUDT19	nudix (nucleoside diphosphate linked moiety X)-type motif 19
261	81	CELF1	CUGBP, Elav-like family member 1
262	81	SESN3	sestrin 3
263	81	LAMC1	laminin, gamma 1 (formerly LAMB2)
264	81	UBE2W	ubiquitin-conjugating enzyme E2W (putative)
265	81	PPP4R2	protein phosphatase 4, regulatory subunit 2
266	81	EFNA1	ephrin-A1
267	81	CHRM2	cholinergic receptor, muscarinic 2
268	81	PPP1R10	protein phosphatase 1, regulatory subunit 10
269	81	KDELC1	KDEL (Lys-Asp-Glu-Leu) containing 1
270	80	STYX	serine/threonine/tyrosine interacting protein
271	80	GXYLT1	glucoside xylosyltransferase 1
272	80	ACACA	acetyl-CoA carboxylase alpha
273	80	RAP1B	RAP1B, member of RAS oncogene family
274	80	ADIPOR2	adiponectin receptor 2
275	80	MSL2	male-specific lethal 2 homolog (Drosophila)
276	80	OCLN	occludin
277	80	APOO	apolipoprotein O
278	80	ADCY2	adenylate cyclase 2 (brain)
279	80	RIMS2	regulating synaptic membrane exocytosis 2
280	80	ATF3	activating transcription factor 3
281	80	PENK	proenkephalin
282	79	SLC39A14	solute carrier family 39 (zinc transporter), member 14
283	79	INPP4A	inositol polyphosphate-4-phosphatase, type I, 107kDa
284	79	GABPA	GA binding protein transcription factor, alpha subunit 60kDa
285	79	ZC3H6	zinc finger CCCH-type containing 6
286	79	PTPN14	protein tyrosine phosphatase, non-receptor type 14
287	79	PLS3	plastin 3
288	79	USP6NL	USP6 N-terminal like
289	79	COPS8	COP9 signalosome subunit 8
290	79	B3GNT2	UDP-GlcNAc:betaGal beta-1,3-N-acetylglucosaminyltransferase 2
291	79	NAB1	NGFI-A binding protein 1 (EGR1 binding protein 1)
292	79	ARL8B	ADP-ribosylation factor-like 8B
293	79	NTF3	neurotrophin 3
294	79	KCND2	potassium voltage-gated channel, Shal-related subfamily, member 2
295	79	FMR1	fragile X mental retardation 1
296	79	PPM1E	protein phosphatase, Mg2+/Mn2+ dependent, 1E
297	79	TAOK3	TAO kinase 3
298	79	ANLN	anillin, actin binding protein
299	79	ZDHHC15	zinc finger, DHHC-type containing 15
300	78	ROBO2	roundabout, axon guidance receptor, homolog 2 (Drosophila)
301	78	IPO7	importin 7
302	78	XKR4	XK, Kell blood group complex subunit-related family, member 4
303	78	CAMSAP2	calmodulin regulated spectrin-associated protein family, member 2
304	78	ERMP1	endoplasmic reticulum metallopeptidase 1
305	78	NPTX1	neuronal pentraxin I
306	78	LOX	lysyl oxidase
307	78	ANKRD44	ankyrin repeat domain 44
308	78	CBL	Cbl proto-oncogene, E3 ubiquitin protein ligase
309	78	FAM160B1	family with sequence similarity 160, member B1
310	78	SLC35E2B	solute carrier family 35, member E2B
311	78	YWHAB	tyrosine 3/tryptophan 5-monooxygenase activation protein, beta
312	78	SNRPB2	small nuclear ribonucleoprotein polypeptide B
313	78	ZFYVE20	zinc finger, FYVE domain containing 20
314	78	WBP1L	WW domain binding protein 1-like
315	77	FSCN1	fascin actin-bundling protein 1
316	77	FXR2	fragile X mental retardation, autosomal homolog 2
317	77	ZNF217	zinc finger protein 217
318	77	UBE2I	ubiquitin-conjugating enzyme E2I
319	77	ZC3H4	zinc finger CCCH-type containing 4
320	77	SGPP1	sphingosine-1-phosphate phosphatase 1
321	77	DTNA	dystrobrevin, alpha
322	77	ARMCX5-GPRASP2	ARMCX5-GPRASP2 readthrough
323	77	EIF5B	eukaryotic translation initiation factor 5B
324	77	PRKG1	protein kinase, cGMP-dependent, type I
325	77	GPRASP2	G protein-coupled receptor associated sorting protein 2
326	77	TMEM41B	transmembrane protein 41B
327	77	ZNF711	zinc finger protein 711
328	77	TRAM1L1	translocation associated membrane protein 1-like 1
329	77	GPR180	G protein-coupled receptor 180
330	77	ULK2	unc-51 like autophagy activating kinase 2
331	76	FBXW11	F-box and WD repeat domain containing 11
332	76	NCAPG2	non-SMC condensin II complex, subunit G2
333	76	RUFY2	RUN and FYVE domain containing 2
334	76	CCNYL1	cyclin Y-like 1
335	76	IPO8	importin 8
336	76	PDS5B	PDS5, regulator of cohesion maintenance, homolog B (S. cerevisiae)
337	76	ROCK2	Rho-associated, coiled-coil containing protein kinase 2
338	76	PCNP	PEST proteolytic signal containing nuclear protein
339	76	G6PC	glucose-6-phosphatase, catalytic subunit
340	75	GPATCH8	G patch domain containing 8
341	75	IGF2R	insulin-like growth factor 2 receptor
342	75	FAM178A	family with sequence similarity 178, member A
343	75	ARHGEF3	Rho guanine nucleotide exchange factor (GEF) 3
344	75	CNOT7	CCR4-NOT transcription complex, subunit 7
345	75	FUNDC1	FUN14 domain containing 1
346	75	KANK1	KN motif and ankyrin repeat domains 1
347	75	SEMA6D	sema domain, transmembrane domain, cytoplasmic domain, (semaphorin) 6D
348	75	EXD2	exonuclease 3'-5' domain containing 2
349	75	SIKE1	suppressor of IKBKE 1
350	75	ARHGAP18	Rho GTPase activating protein 18
351	75	CDR2	cerebellar degeneration-related protein 2, 62kDa
352	75	ZNF292	zinc finger protein 292
353	75	RAG1	recombination activating gene 1
354	75	TNFRSF11B	tumor necrosis factor receptor superfamily, member 11b
355	75	XKR8	XK, Kell blood group complex subunit-related family, member 8
356	74	SCAMP1	secretory carrier membrane protein 1
357	74	MTF2	metal response element binding transcription factor 2
358	74	C11orf95	chromosome 11 open reading frame 95
359	74	AMOTL2	angiomotin like 2
360	74	MAPK1IP1L	mitogen-activated protein kinase 1 interacting protein 1-like
361	74	ASAP1	ArfGAP with SH3 domain, ankyrin repeat and PH domain 1
362	74	ZFAND6	zinc finger, AN1-type domain 6
363	74	TBX22	T-box 22
364	74	SEC61A2	Sec61 alpha 2 subunit (S. cerevisiae)
365	74	PPP1R9B	protein phosphatase 1, regulatory subunit 9B
366	74	RNF38	ring finger protein 38
367	74	MIB1	mindbomb E3 ubiquitin protein ligase 1
368	74	ASPH	aspartate beta-hydroxylase
369	74	PPM1B	protein phosphatase, Mg2+/Mn2+ dependent, 1B
370	74	RPRD1A	regulation of nuclear pre-mRNA domain containing 1A
371	74	C3orf58	chromosome 3 open reading frame 58
372	74	EVI5	ecotropic viral integration site 5
373	74	KLF6	Kruppel-like factor 6
374	74	FUBP1	far upstream element (FUSE) binding protein 1
375	73	NPNT	nephronectin
376	73	LRRC8A	leucine rich repeat containing 8 family, member A
377	73	DZIP1	DAZ interacting zinc finger protein 1
378	73	VAT1L	vesicle amine transport 1-like
379	73	HS3ST1	heparan sulfate (glucosamine) 3-O-sulfotransferase 1
380	73	ENO4	enolase family member 4
381	73	NRIP1	nuclear receptor interacting protein 1
382	73	PPP2R5E	protein phosphatase 2, regulatory subunit B', epsilon isoform
383	73	KIF13A	kinesin family member 13A
384	73	GABRB3	gamma-aminobutyric acid (GABA) A receptor, beta 3
385	73	OTUD4	OTU deubiquitinase 4
386	73	UBE2B	ubiquitin-conjugating enzyme E2B
387	73	FSD1L	fibronectin type III and SPRY domain containing 1-like
388	72	ZSWIM4	zinc finger, SWIM-type containing 4
389	72	PAK7	p21 protein (Cdc42/Rac)-activated kinase 7
390	72	SSR3	signal sequence receptor, gamma (translocon-associated protein gamma)
391	72	TMEM43	transmembrane protein 43
392	72	SHCBP1	SHC SH2-domain binding protein 1
393	72	RELN	reelin
394	72	ZC3H15	zinc finger CCCH-type containing 15
395	72	ENTPD1	ectonucleoside triphosphate diphosphohydrolase 1
396	72	HOOK1	hook microtubule-tethering protein 1
397	72	ANKRD28	ankyrin repeat domain 28
398	72	TAB3	TGF-beta activated kinase 1/MAP3K7 binding protein 3
399	72	DNMT3A	DNA (cytosine-5-)-methyltransferase 3 alpha
400	72	EIF2S1	eukaryotic translation initiation factor 2, subunit 1 alpha, 35kDa
401	71	KLF10	Kruppel-like factor 10
402	71	LEPR	leptin receptor
403	71	MTUS1	microtubule associated tumor suppressor 1
404	71	SIRPA	signal-regulatory protein alpha
405	71	LATS2	large tumor suppressor kinase 2
406	71	FLVCR1	feline leukemia virus subgroup C cellular receptor 1
407	71	CALU	calumenin
408	71	SPAG9	sperm associated antigen 9
409	71	GATA4	GATA binding protein 4
410	71	KLHDC1	kelch domain containing 1
411	71	UBQLN1	ubiquilin 1
412	71	ITPR2	inositol 1,4,5-trisphosphate receptor, type 2
413	71	RGL1	ral guanine nucleotide dissociation stimulator-like 1
414	71	RBL1	retinoblastoma-like 1
415	71	MXD3	MAX dimerization protein 3
416	71	CEP19	centrosomal protein 19kDa
417	71	KYNU	kynureninase
418	71	USP27X	ubiquitin specific peptidase 27, X-linked
419	71	PHEX	phosphate regulating endopeptidase homolog, X-linked
420	70	MATR3	matrin 3
421	70	ELK4	ELK4, ETS-domain protein (SRF accessory protein 1)
422	70	PTPN13	protein tyrosine phosphatase, non-receptor type 13
423	70	WDR82	WD repeat domain 82
424	70	TSC22D1	TSC22 domain family, member 1
425	70	KCNQ3	potassium voltage-gated channel, KQT-like subfamily, member 3
426	70	MPDZ	multiple PDZ domain protein
427	70	DGKA	diacylglycerol kinase, alpha 80kDa
428	70	PSAT1	phosphoserine aminotransferase 1
429	70	DOCK4	dedicator of cytokinesis 4
430	70	TOR1AIP2	torsin A interacting protein 2
431	70	SERINC1	serine incorporator 1
432	70	PRKAR1A	protein kinase, cAMP-dependent, regulatory, type I, alpha
433	70	SLC15A2	solute carrier family 15 (oligopeptide transporter), member 2
434	69	MAP4K3	mitogen-activated protein kinase kinase kinase kinase 3
435	69	LPPR4	lipid phosphate phosphatase-related protein type 4
436	69	TAOK1	TAO kinase 1
437	69	SLC4A7	solute carrier family 4, sodium bicarbonate cotransporter, member 7
438	69	DNA2	DNA replication helicase/nuclease 2
439	69	THAP2	THAP domain containing, apoptosis associated protein 2
440	69	KDM7A	lysine (K)-specific demethylase 7A
441	69	RUSC2	RUN and SH3 domain containing 2
442	69	TRHDE	thyrotropin-releasing hormone degrading enzyme
443	69	PTAR1	protein prenyltransferase alpha subunit repeat containing 1
444	69	ATP6V0A2	ATPase, H+ transporting, lysosomal V0 subunit a2
445	69	NUP153	nucleoporin 153kDa
446	69	DENND5A	DENN/MADD domain containing 5A
447	69	IMMP2L	IMP2 inner mitochondrial membrane peptidase-like (S. cerevisiae)
448	69	PRRG4	proline rich Gla (G-carboxyglutamic acid) 4 (transmembrane)
449	69	RALB	v-ral simian leukemia viral oncogene homolog B
450	69	RDH10	retinol dehydrogenase 10 (all-trans)
451	69	UBXN8	UBX domain protein 8
452	69	PHF6	PHD finger protein 6
453	68	HPS5	Hermansky-Pudlak syndrome 5
454	68	USP46	ubiquitin specific peptidase 46
455	68	NFYA	nuclear transcription factor Y, alpha
456	68	RHOT1	ras homolog family member T1
457	68	GALNT2	polypeptide N-acetylgalactosaminyltransferase 2
458	68	CNOT6L	CCR4-NOT transcription complex, subunit 6-like
459	68	THSD7A	thrombospondin, type I, domain containing 7A
460	68	SLC39A8	solute carrier family 39 (zinc transporter), member 8
461	68	LYRM2	LYR motif containing 2
462	68	SUZ12	SUZ12 polycomb repressive complex 2 subunit
463	68	CLASP2	cytoplasmic linker associated protein 2
464	68	RIPK2	receptor-interacting serine-threonine kinase 2
465	68	NOG	noggin
466	68	CDK1	cyclin-dependent kinase 1
467	68	KIAA1468	KIAA1468
468	68	TPD52L1	tumor protein D52-like 1
469	67	TRIM44	tripartite motif containing 44
470	67	RANBP10	RAN binding protein 10
471	67	TUBB2A	tubulin, beta 2A class IIa
472	67	LIX1L	Lix1 homolog (mouse)-like
473	67	ZDHHC17	zinc finger, DHHC-type containing 17
474	67	YPEL1	yippee-like 1 (Drosophila)
475	67	PPP1R8	protein phosphatase 1, regulatory subunit 8
476	67	ERCC4	excision repair cross-complementation group 4
477	66	EIF2B5	eukaryotic translation initiation factor 2B, subunit 5 epsilon, 82kDa
478	66	NCOA2	nuclear receptor coactivator 2
479	66	RNF180	ring finger protein 180
480	66	EIF4E	eukaryotic translation initiation factor 4E
481	66	KIF14	kinesin family member 14
482	66	LOC285556	uncharacterized LOC285556
483	66	KIAA0040	KIAA0040
484	66	JKAMP	JNK1/MAPK8-associated membrane protein
485	66	PITPNM3	PITPNM family member 3
486	66	CLIP2	CAP-GLY domain containing linker protein 2
487	66	MTFR1	mitochondrial fission regulator 1
488	65	HTR2A	5-hydroxytryptamine (serotonin) receptor 2A, G protein-coupled
489	65	CHD2	chromodomain helicase DNA binding protein 2
490	65	ETV5	ets variant 5
491	65	ZNF326	zinc finger protein 326
492	65	ARPP21	cAMP-regulated phosphoprotein, 21kDa
493	65	DDIT4L	DNA-damage-inducible transcript 4-like
494	65	ZNF423	zinc finger protein 423
495	65	THAP1	THAP domain containing, apoptosis associated protein 1
496	65	TMEM56	transmembrane protein 56
497	65	FLII	flightless I homolog (Drosophila)
498	65	DDX55	DEAD (Asp-Glu-Ala-Asp) box polypeptide 55
499	65	MDM4	MDM4, p53 regulator
500	64	MAPK9	mitogen-activated protein kinase 9
501	64	LANCL1	LanC lantibiotic synthetase component C-like 1 (bacterial)
502	64	NPC1	Niemann-Pick disease, type C1
503	64	TRAPPC8	trafficking protein particle complex 8
504	64	KIAA1841	KIAA1841
505	64	CHN2	chimerin 2
506	64	GABBR2	gamma-aminobutyric acid (GABA) B receptor, 2
507	64	CYTH3	cytohesin 3
508	64	WWC3	WWC family member 3
509	64	RNGTT	RNA guanylyltransferase and 5'-phosphatase
510	64	TFPI	tissue factor pathway inhibitor (lipoprotein-associated coagulation inhibitor)
511	64	TES	testis derived transcript (3 LIM domains)
512	64	KIAA1462	KIAA1462
513	64	NBR1	neighbor of BRCA1 gene 1
514	64	ARHGAP28	Rho GTPase activating protein 28
515	64	FRMD4A	FERM domain containing 4A
516	64	SUV39H2	suppressor of variegation 3-9 homolog 2 (Drosophila)
517	64	NYAP1	neuronal tyrosine-phosphorylated phosphoinositide-3-kinase adaptor 1
518	64	XG	Xg blood group
519	64	MEGF10	multiple EGF-like-domains 10
520	64	SPIN4	spindlin family, member 4
521	63	MMD2	monocyte to macrophage differentiation-associated 2
522	63	PAK6	p21 protein (Cdc42/Rac)-activated kinase 6
523	63	KMT2C	lysine (K)-specific methyltransferase 2C
524	63	GAN	gigaxonin
525	63	PRKCB	protein kinase C, beta
526	63	SNAP25	synaptosomal-associated protein, 25kDa
527	63	KIAA0101	KIAA0101
528	63	ZBTB10	zinc finger and BTB domain containing 10
529	63	TRIM23	tripartite motif containing 23
530	63	CRH	corticotropin releasing hormone
531	63	CEP68	centrosomal protein 68kDa
532	63	USP31	ubiquitin specific peptidase 31
533	62	RND3	Rho family GTPase 3
534	62	ZMAT3	zinc finger, matrin-type 3
535	62	F2RL2	coagulation factor II (thrombin) receptor-like 2
536	62	MKL2	MKL/myocardin-like 2
537	62	LBR	lamin B receptor
538	62	UBAC2	UBA domain containing 2
539	62	LCA5	Leber congenital amaurosis 5
540	62	FSTL1	follistatin-like 1
541	62	SLC1A2	solute carrier family 1 (glial high affinity glutamate transporter), member 2
542	62	ETS1	v-ets avian erythroblastosis virus E26 oncogene homolog 1
543	62	WIF1	WNT inhibitory factor 1
544	62	CARF	calcium responsive transcription factor
545	61	ATXN1	ataxin 1
546	61	SBF1	SET binding factor 1
547	61	ARMC2	armadillo repeat containing 2
548	61	FAM19A2	family with sequence similarity 19 (chemokine (C-C motif)-like), member A2
549	61	MRVI1	murine retrovirus integration site 1 homolog
550	61	RBFOX2	RNA binding protein, fox-1 homolog (C. elegans) 2
551	61	CHORDC1	cysteine and histidine-rich domain (CHORD) containing 1
552	61	DCUN1D1	DCN1, defective in cullin neddylation 1, domain containing 1
553	61	CALCR	calcitonin receptor
554	61	RBFOX3	RNA binding protein, fox-1 homolog (C. elegans) 3
555	61	CUTC	cutC copper transporter
556	61	SHROOM1	shroom family member 1
557	61	SBSPON	somatomedin B and thrombospondin, type 1 domain containing
558	61	FIGNL2	fidgetin-like 2
559	61	ZNF605	zinc finger protein 605
560	61	DCBLD2	discoidin, CUB and LCCL domain containing 2
561	61	PIN1	peptidylprolyl cis/trans isomerase, NIMA-interacting 1
562	61	ZNF655	zinc finger protein 655
563	61	SLC6A15	solute carrier family 6 (neutral amino acid transporter), member 15
564	61	ARHGAP19	Rho GTPase activating protein 19
565	61	ZFX	zinc finger protein, X-linked
566	60	DENND1B	DENN/MADD domain containing 1B
567	60	ADD3	adducin 3 (gamma)
568	60	TBP	TATA box binding protein
569	60	TEX15	testis expressed 15
570	60	SGCE	sarcoglycan, epsilon
571	60	TWISTNB	TWIST neighbor
572	60	DYNC1I1	dynein, cytoplasmic 1, intermediate chain 1
573	60	OPRM1	opioid receptor, mu 1
574	60	MEX3D	mex-3 RNA binding family member D
575	60	TSSK1B	testis-specific serine kinase 1B
576	60	KLF4	Kruppel-like factor 4 (gut)
577	60	PROK2	prokineticin 2
578	60	EPHA5	EPH receptor A5
579	60	SRI	sorcin
580	60	PHF21A	PHD finger protein 21A
581	60	ARHGAP20	Rho GTPase activating protein 20
582	60	DYRK2	dual-specificity tyrosine-(Y)-phosphorylation regulated kinase 2
583	60	HCCS	holocytochrome c synthase
584	60	FLT1	fms-related tyrosine kinase 1
585	59	ERICH4	glutamate-rich 4
586	59	HNRNPU	heterogeneous nuclear ribonucleoprotein U (scaffold attachment factor A)
587	59	SMIM5	small integral membrane protein 5
588	59	PAPD5	PAP associated domain containing 5
589	59	B4GALT6	UDP-Gal:betaGlcNAc beta 1,4- galactosyltransferase, polypeptide 6
590	59	CTNND2	catenin (cadherin-associated protein), delta 2
591	59	CCDC177	coiled-coil domain containing 177
592	59	TFE3	transcription factor binding to IGHM enhancer 3
593	59	CAST	calpastatin
594	59	BNC2	basonuclin 2
595	59	MTAP	methylthioadenosine phosphorylase
596	59	SMG8	SMG8 nonsense mediated mRNA decay factor
597	59	TMX1	thioredoxin-related transmembrane protein 1
598	59	YAP1	Yes-associated protein 1
599	59	TIAL1	TIA1 cytotoxic granule-associated RNA binding protein-like 1
600	59	KLHL31	kelch-like family member 31
601	59	TMA16	translation machinery associated 16 homolog (S. cerevisiae)
602	58	ZIC3	Zic family member 3
603	58	ZNF518A	zinc finger protein 518A
604	58	APPL1	adaptor protein, phosphotyrosine interact, PH and leucine zipper containing 1
605	58	AMMECR1L	AMMECR1-like
606	58	ZNF181	zinc finger protein 181
607	58	MTMR6	myotubularin related protein 6
608	58	TIMM21	translocase of inner mitochondrial membrane 21 homolog (yeast)
609	58	ATAD2B	ATPase family, AAA domain containing 2B
610	58	CHD1	chromodomain helicase DNA binding protein 1
611	58	TP73	tumor protein p73
612	58	INSM2	insulinoma-associated 2
613	58	LOC100507507	uncharacterized LOC100507507
614	58	MAGEC2	melanoma antigen family C, 2
615	57	PKIA	protein kinase (cAMP-dependent, catalytic) inhibitor alpha
616	57	ZNF557	zinc finger protein 557
617	57	TCP11L1	t-complex 11, testis-specific-like 1
618	57	BCAP29	B-cell receptor-associated protein 29
619	57	CTDSPL2	CTD, RNA polymerase II, polypeptide A small phosphatase like 2
620	57	CEP41	centrosomal protein 41kDa
621	57	ZNF148	zinc finger protein 148
622	57	GLRX	glutaredoxin (thioltransferase)
623	57	TMEM170A	transmembrane protein 170A
624	57	PDCD10	programmed cell death 10
625	57	TBC1D15	TBC1 domain family, member 15
626	57	SRSF1	serine/arginine-rich splicing factor 1
627	57	ARL5A	ADP-ribosylation factor-like 5A
628	57	C10orf118	chromosome 10 open reading frame 118
629	56	PRKAA2	protein kinase, AMP-activated, alpha 2 catalytic subunit
630	56	FAM118B	family with sequence similarity 118, member B
631	56	SEMA3F	sema domain, immunoglobulin domain (Ig), short basic domain, secreted, 3F
632	56	RNF168	ring finger protein 168, E3 ubiquitin protein ligase
633	56	KLHL14	kelch-like family member 14
634	56	FRMD4B	FERM domain containing 4B
635	56	GOT1	glutamic-oxaloacetic transaminase 1, soluble
636	56	BTF3L4	basic transcription factor 3-like 4
637	56	KIAA0355	KIAA0355
638	56	PSD3	pleckstrin and Sec7 domain containing 3
639	56	NDN	necdin, melanoma antigen (MAGE) family member
640	56	C9orf84	chromosome 9 open reading frame 84
641	56	KIAA0907	KIAA0907
642	56	TM7SF3	transmembrane 7 superfamily member 3
643	56	DIXDC1	DIX domain containing 1
644	56	ZNF304	zinc finger protein 304
645	56	NUFIP2	nuclear fragile X mental retardation protein interacting protein 2
646	56	PAIP2	poly(A) binding protein interacting protein 2
647	56	ABAT	4-aminobutyrate aminotransferase
648	56	SLC38A2	solute carrier family 38, member 2
649	55	TRIL	TLR4 interactor with leucine-rich repeats
650	55	PARD3B	par-3 family cell polarity regulator beta
651	55	CRHBP	corticotropin releasing hormone binding protein
652	55	SYNC	syncoilin, intermediate filament protein
653	55	ORMDL3	ORM1-like 3 (S. cerevisiae)
654	55	SDK2	sidekick cell adhesion molecule 2
655	55	STK4	serine/threonine kinase 4
656	55	GFOD1	glucose-fructose oxidoreductase domain containing 1
657	55	TARDBP	TAR DNA binding protein
658	55	ZNF302	zinc finger protein 302
659	55	RHOA	ras homolog family member A
660	55	PPARA	peroxisome proliferator-activated receptor alpha
661	55	KIF11	kinesin family member 11
662	55	CDYL	chromodomain protein, Y-like
663	55	RSRC2	arginine/serine-rich coiled-coil 2
664	55	DNAJB6	DnaJ (Hsp40) homolog, subfamily B, member 6
665	55	GNS	glucosamine (N-acetyl)-6-sulfatase
666	55	CCDC82	coiled-coil domain containing 82
667	55	FNBP4	formin binding protein 4
668	55	MRPS35	mitochondrial ribosomal protein S35
669	55	PCDH10	protocadherin 10
670	54	SCOC	short coiled-coil protein
671	54	PSIP1	PC4 and SFRS1 interacting protein 1
672	54	FAM227A	family with sequence similarity 227, member A
673	54	TRIM62	tripartite motif containing 62
674	54	C4orf46	chromosome 4 open reading frame 46
675	54	CACNA1C	calcium channel, voltage-dependent, L type, alpha 1C subunit
676	54	ICK	intestinal cell (MAK-like) kinase
677	54	MAPRE1	microtubule-associated protein, RP/EB family, member 1
678	54	SIN3A	SIN3 transcription regulator family member A
679	54	R3HDM2	R3H domain containing 2
680	54	CLOCK	clock circadian regulator
681	54	MBLAC2	metallo-beta-lactamase domain containing 2
682	54	PAN3	PAN3 poly(A) specific ribonuclease subunit
683	54	G2E3	G2/M-phase specific E3 ubiquitin protein ligase
684	54	RBM46	RNA binding motif protein 46
685	54	COPS2	COP9 signalosome subunit 2
686	54	SWAP70	SWAP switching B-cell complex 70kDa subunit
687	54	GREM1	gremlin 1, DAN family BMP antagonist
688	54	CCNT2	cyclin T2
689	54	IFIT5	interferon-induced protein with tetratricopeptide repeats 5
690	54	ESM1	endothelial cell-specific molecule 1
691	54	PPP2R1B	protein phosphatase 2, regulatory subunit A, beta
692	54	AMFR	autocrine motility factor receptor, E3 ubiquitin protein ligase
693	54	GOSR2	golgi SNAP receptor complex member 2
694	54	B3GNT1	UDP-GlcNAc:betaGal beta-1,3-N-acetylglucosaminyltransferase 1
695	53	ARHGDIA	Rho GDP dissociation inhibitor (GDI) alpha
696	53	TFEC	transcription factor EC
697	53	MIER3	mesoderm induction early response 1, family member 3
698	53	UTY	ubiquitously transcribed tetratricopeptide repeat containing, Y-linked
699	53	ZNF585A	zinc finger protein 585A
700	53	WDR91	WD repeat domain 91
701	53	PI4KB	phosphatidylinositol 4-kinase, catalytic, beta
702	53	NOTCH1	notch 1
703	53	SSFA2	sperm specific antigen 2
704	53	DPH6	diphthamine biosynthesis 6
705	53	AP4S1	adaptor-related protein complex 4, sigma 1 subunit
706	53	SCN2A	sodium channel, voltage-gated, type II, alpha subunit
707	52	BAGE	B melanoma antigen
708	52	EXOG	endo/exonuclease (5'-3'), endonuclease G-like
709	52	TMEM17	transmembrane protein 17
710	52	CLVS2	clavesin 2
711	52	PMAIP1	phorbol-12-myristate-13-acetate-induced protein 1
712	52	MYSM1	Myb-like, SWIRM and MPN domains 1
713	52	AKAP5	A kinase (PRKA) anchor protein 5
714	52	YTHDF3	YTH domain family, member 3
715	52	STAM2	signal transducing adaptor molecule (SH3 domain and ITAM motif) 2
716	52	IER5	immediate early response 5
717	52	CDR2L	cerebellar degeneration-related protein 2-like
718	52	RBM12B	RNA binding motif protein 12B
719	52	FBXO22	F-box protein 22
720	52	PDPK1	3-phosphoinositide dependent protein kinase 1
721	51	MGAT4A	mannosyl(alpha-1,3)glycoprotein beta-1,4-N-acetylglucosaminyltransferase, A
722	51	GJC1	gap junction protein, gamma 1, 45kDa
723	51	RBM20	RNA binding motif protein 20
724	51	CCNE2	cyclin E2
725	51	DCUN1D4	DCN1, defective in cullin neddylation 1, domain containing 4
726	51	DNAJC10	DnaJ (Hsp40) homolog, subfamily C, member 10
727	51	ST3GAL2	ST3 beta-galactoside alpha-2,3-sialyltransferase 2
728	51	ABL2	c-abl oncogene 2, non-receptor tyrosine kinase
729	51	HNF1B	HNF1 homeobox B
730	51	FSIP1	fibrous sheath interacting protein 1
731	51	GPATCH2L	G patch domain containing 2-like
732	51	ATP2A2	ATPase, Ca++ transporting, cardiac muscle, slow twitch 2
733	51	HLF	hepatic leukemia factor
734	51	THAP5	THAP domain containing 5
735	51	SMURF1	SMAD specific E3 ubiquitin protein ligase 1
736	51	PHLDB1	pleckstrin homology-like domain, family B, member 1
737	51	SLC15A5	solute carrier family 15, member 5
738	51	BAZ2B	bromodomain adjacent to zinc finger domain, 2B
739	51	IMPA1	inositol(myo)-1(or 4)-monophosphatase 1
740	50	CITED2	Cbp/p300-interacting transactivator, Glu/Asp-rich carboxy-terminal domain, 2
741	50	PLEKHM3	pleckstrin homology domain containing, family M, member 3
742	50	SIAH1	siah E3 ubiquitin protein ligase 1
743	50	DENND4C	DENN/MADD domain containing 4C
744	50	LGSN	lengsin, lens protein with glutamine synthetase domain
745	50	SYT1	synaptotagmin I
746	50	ASH1L	ash1 (absent, small, or homeotic)-like (Drosophila)
747	50	ATRX	alpha thalassemia/mental retardation syndrome X-linked
748	50	SMARCD1	SWI/SNFrelated, matrix associated, actin dependent regulator of chromatin d1
749	50	HS3ST3A1	heparan sulfate (glucosamine) 3-O-sulfotransferase 3A1
750	50	SCD	stearoyl-CoA desaturase (delta-9-desaturase)
751	50	LARP1B	La ribonucleoprotein domain family, member 1B
752	50	GABPB1	GA binding protein transcription factor, beta subunit 1
753	50	DHX33	DEAH (Asp-Glu-Ala-His) box polypeptide 33
754	50	ALDH1A3	aldehyde dehydrogenase 1 family, member A3
755	50	ACTC1	actin, alpha, cardiac muscle 1
756	50	UBA6	ubiquitin-like modifier activating enzyme 6
757	50	CHRNA6	cholinergic receptor, nicotinic, alpha 6 (neuronal)
